# Supplementary material for: Identifying therapeutic targets for cancer among 2074 circulating proteins and risk of nine cancers
Source: Nat Commun. 2024 Apr 29;15:3621. doi: 10.1038/s41467-024-46834-3 (PMC11059161; doi:10.1038/s41467-024-46834-3)
Supplement: Supplementary file 5 — Supplementary Data 1-7 [file 41467_2024_46834_MOESM5_ESM.xlsx]

## Sheet: Dictionary
S1: Cis-pQTL used in single pQTL Wald ratio Mendelian randomisation analyses
S2: Results from cis-pQTL Wald ratio Mendelian randomisation analyses and colocalisation analyses for all cancer endpoints where Wald ratio Mendelian randomisation passes convetional significance. Mendelian randomisation analyses are two-sided and significance after multiple testing is indicated by 'Significance' column
S3: Results from Mendelian randomisation analyses and colocalisation analyses that passed correction for multiple testing as well as results from replication analyses for cancer risk associations where avaialble.
S4: Results from Mendelian randomisation analyses of cancer risk on protein levels for proteins that associate with risk of cancer after multiple testing and are supported by colocalisation analyses. All tests are two sided.
S5: Results from cis-pQTL Wald ratio Mendelian randomisation analyses and colocalisation results for proteins with non-cancer endpoints for proteins identified to associate with cancer in main analyses after correction for multiple testing. Mendelian randomisation analyses are two-sided.
S6: Results from hyprcolocalisation analyses with posterior probabilities for colocalisation between traits greater than 0.7 between proteins and cancer risk, and non-cancer endpoints identified to also be associated with cancer-risk proteins.
S7: Results for proteins identified as in either main analysis or drug target analyses with mapping to drug targets and highest level of therapeutic investigation

## Sheet: S1
SNP	Data	BETA	Assay	N	Platform	Uniprot.ID	Pos	CHROM	EA	OA	EAF	SE	F_Stat
chr10:17155007	34857953	0.31	TRDMT	35559	Somalogic	O14717	17155007	10	GTCAG		0.4995	0.00805877	1479.74
chr10:74096153	34857953	-0.06	ADK	35559	Somalogic	P55263	74096153	10	TT		0.2507	0.00968775	38.3581
chr11:108139811	34857953	0.11	THIL	35559	Somalogic	P24752	108139811	11		CCCCCATGCCCG	0.1913	0.00975058	127.27
chr11:12350362	34857953	0.15	PARVA	35559	Somalogic	Q9NVD7	12350362	11	T		0.0899	0.0147003	104.119
chr11:62616243	34857953	-0.28	B3GA3	35559	Somalogic	O94766	62616243	11	GA		0.3149	0.00871702	1031.76
chr12:50279005	34857953	-0.06	LIMA1	35559	Somalogic	Q9UHB6	50279005	12	CTTTTCT		0.423	0.00796007	56.8157
chr12:53111112	34857953	-0.11	IGFBP-6	35559	Somalogic	P24592	53111112	12		A	0.1092	0.0136847	64.6119
chr12:54837764	34857953	-0.06	lacritin	35559	Somalogic	Q9GZZ8	54837764	12	GTCTCCAAAAAAACAAAAACAAAAACA		0.4978	0.00900559	44.3893
chr12:69234593	34857953	0.05	YETS4	35559	Somalogic	O95619	69234593	12	TG		0.4859	0.00830483	36.2475
chr12:71495073	34857953	-0.32	LGR5	35559	Somalogic	O75473	71495073	12	GTAGTGGGG		0.0104	0.03901	67.2895
chr12:86017128	34857953	0.09	MGT4C	35559	Somalogic	Q9UBM8	86017128	12		TTTAAAAAAAACG	0.0917	0.0138945	41.9565
chr12:96048159	34857953	0.05	LKHA4	35559	Somalogic	P09960	96048159	12		C	0.491	0.0081989	37.1902
chr15:74811484	34857953	0.07	CSK	35559	Somalogic	P41240	74811484	15	ACCTCTCAAAAAAAAAAAAAAAG		0.279	0.00934653	56.0913
chr15:78245513	34857953	-0.07	DNJA4	35559	Somalogic	Q8WW22	78245513	15		CTCCCCCG	0.3614	0.00834145	70.4228
chr16:23876582	34857953	0.08	PKC-B-II	35559	Somalogic	P05771	23876582	16	GA		0.3148	0.00891306	80.5612
chr17:43983263	34857953	0.08	PYY	35559	Somalogic	P10082	43983263	17		A	0.3337	0.00850474	88.4825
chr17:48839353	34857953	-0.12	CACO2	35559	Somalogic	Q13137	48839353	17	CTTTTTT		0.166	0.0112605	113.566
chr17:50426112	34857953	-0.05	ACSF2	35559	Somalogic	Q96CM8	50426112	17		GCGCCC	0.2999	0.00831513	36.1578
chr17:68883786	34857953	0.11	Karyopherin-a2	35559	Somalogic	P52292	68883786	17		C	0.0819	0.0146109	56.6799
chr17:75839094	34857953	-0.06	WBP2	35559	Somalogic	Q969T9	75839094	17	CGTCTCAA		0.2746	0.00927794	41.8215
chr17:76333872	34857953	0.09	KPRA	35559	Somalogic	Q14558	76333872	17	ATTCT		0.2436	0.00911013	97.5968
chr19:47871693	34857953	-0.21	SULT 2A1	35559	Somalogic	Q06520	47871693	19		C	0.16	0.0105632	395.227
chr19:6700225	34857953	-0.08	iC3b	35559	Somalogic	P01024	6700225	19		TTA	0.1288	0.0116741	46.9602
chr1:10405390	34857953	-0.23	6-Phosphogluconate dehydrogenase	35559	Somalogic	P52209	10405390	1	CAAAAAATACACACACACACACACACACACACAC		0.0251	0.0257416	79.8332
chr1:119775000	34857953	-0.06	HMCS2	35559	Somalogic	P54868	119775000	1		GAG	0.4303	0.00891549	45.291
chr1:180294810	34857953	-0.14	ACBD6	35559	Somalogic	Q9BR61	180294810	1		TCAGCCTCCTGAGTAGCTGGGACTT	0.0324	0.0231534	36.5617
chr1:226349525	34857953	0.07	PARP	35559	Somalogic	P09874	226349525	1	CGGCTAATTTTTTTTTTTCT		0.1553	0.0111915	39.1221
chr1:89042979	34857953	-0.1	GBP2	35559	Somalogic	P32456	89042979	1	CTTCTCTCCTTCTCTC		0.1981	0.0106529	88.1181
chr20:3044461	34857953	-0.2	GON2	35559	Somalogic	O43555	3044461	20		CCCACC	0.1699	0.0102682	379.38
chr20:45796387	34857953	0.14	UBE2C	35559	Somalogic	O00762	45796387	20	CAA		0.3528	0.00800683	305.727
chr22:19961340	34857953	0.08	Catechol O-methyltransferase	35559	Somalogic	P21964	19961340	22	G		0.4265	0.00804916	98.7823
chr2:172537700	34857953	-0.23	PDK1	35559	Somalogic	Q15118	172537700	2		CGGCTGCCATCCCATCTGGGAAGTGAGGAGCGCCTCTTCCTGGCCGCCATCCCATCTGGGAAGTGAGGAGCG	0.1656	0.0107425	458.4
chr2:74143323	34857953	-0.11	BOLA3	35559	Somalogic	Q53S33	74143323	2		TT	0.4082	0.00789202	194.272
chr2:86576476	34857953	-0.05	CHMP3	35559	Somalogic	Q9Y3E7	86576476	2	ACAAACAAACAAACAA		0.3847	0.007674	42.4519
chr3:128642712	34857953	0.15	RPN1	35559	Somalogic	P04843	128642712	3	T		0.4192	0.00799077	352.375
chr3:129306637	34857953	-0.07	H1X	35559	Somalogic	Q92522	129306637	3	GAAAA		0.152	0.0114646	37.28
chr3:196075884	34857953	-0.08	TR	35559	Somalogic	P02786	196075884	3	GGGGGGG		0.3049	0.00916764	76.1492
chr4:102563812	34857953	0.07	NF-kappa-B p105	35559	Somalogic	P19838	102563812	4	CTTAACTCTTTTTTTTTTTTTTTTTTTTA		0.3488	0.00882065	62.9789
chr4:76009621	34857953	-0.08	MIG	35559	Somalogic	Q07325	76009621	4		ACCCCCCCA	0.217	0.0102215	61.2559
chr4:76967740	34857953	-0.06	Septin-11	35559	Somalogic	Q9NVA2	76967740	4	GTTT		0.4691	0.00783309	58.6727
chr5:138750728	34857953	0.08	LRRT2	35559	Somalogic	O43300	138750728	5	CTT		0.2893	0.00856894	87.1617
chr5:151804337	34857953	-0.07	G3BP1	35559	Somalogic	Q13283	151804337	5		C	0.2894	0.00893723	61.3465
chr6:1719622	34857953	0.06	GMDS	35559	Somalogic	O60547	1719622	6	T		0.1974	0.0093846	40.8762
chr6:25665836	34857953	-0.08	Secretagogin	35559	Somalogic	O76038	25665836	6		AT	0.2873	0.00923403	75.058
chr6:32615684	34857953	0.05	BRD2	35559	Somalogic	P25440	32615684	6		C	0.4969	0.00811602	37.9537
chr7:12229967	34857953	-0.11	T106B	35559	Somalogic	Q9NUM4	12229967	7		C	0.4021	0.00791164	193.309
chr7:12566635	34857953	-0.09	ADSV	35559	Somalogic	Q9Y6U3	12566635	7	TTGAGATAGC		0.4606	0.00805033	124.985
chr7:73677121	34857953	0.35	DJC30	35559	Somalogic	Q96LL9	73677121	7	CTTCCCCGCCATTT		0.0533	0.0175039	399.821
chr7:99302296	34857953	0.21	ARC1B	35559	Somalogic	O15143	99302296	7	TCTCAAAAAAAAAAAAAAAAATATACACACACACACACACACACACACACACACACACACACAT		0.0377	0.0208611	101.336
chr8:119126314	34857953	-0.24	COL10	35559	Somalogic	Q9Y6Z7	119126314	8		A	0.0149	0.0333629	51.7482
chr8:119405348	34857953	0.08	NovH	35559	Somalogic	P48745	119405348	8		TAA	0.2446	0.00939764	72.4673
chr8:133107140	34857953	-0.08	Thyroglobulin	35559	Somalogic	P01266	133107140	8	CT		0.4902	0.0085422	87.7082
chr8:144298609	34857953	0.06	HSF1	35559	Somalogic	Q00613	144298609	8	AAAGAAAGAAAAGAAAA		0.4904	0.00749339	64.1129
chr8:22165138	34857953	-0.09	BMP-1	35559	Somalogic	P13497	22165138	8	AGTCGGAGGGAGGGA		0.1986	0.0106191	71.8311
chr8:88322681	34857953	0.07	MMP-16	35559	Somalogic	P51512	88322681	8	A		0.2555	0.00908267	59.3976
chr9:100498697	34857953	0.08	TEFF1	35559	Somalogic	Q8IYR6	100498697	9		ACGC	0.1435	0.0118403	45.6518
chr9:110649450	34857953	-0.06	MUSK	35559	Somalogic	O15146	110649450	9	C		0.3948	0.00743056	65.2018
chr9:71654297	34857953	-0.16	TMEM2	35559	Somalogic	Q9UHN6	71654297	9	CACACACACACAT		0.2993	0.00856997	348.563
rs10008031	34857953	-0.3	UGDH	35559	Somalogic	O60701	39535532	4	A	G	0.4274	0.00830504	1304.85
rs10013945	34857953	0.3	IGFBP-7	35559	Somalogic	Q16270	57073488	4	A	G	0.2368	0.00963664	969.15
rs10025144	34857953	-0.1	BTC	35559	Somalogic	P35070	74704104	4	A	G	0.258	0.00885305	127.589
rs10035407	34857953	0.31	AMD	35559	Somalogic	P19021	102333516	5	G	C	0.3098	0.00823781	1416.12
rs10039191	34857953	0.11	HPLN1	35559	Somalogic	P10915	83723226	5	G	C	0.3347	0.00854321	165.784
rs1005107	34857953	0.16	MPIF-1	35559	Somalogic	P55773	36013552	17	T	C	0.1304	0.012764	157.133
rs1005364	34857953	-0.12	HBAT	35559	Somalogic	P09105	180482	16	G	C	0.163	0.0102333	137.509
rs10058572	34857953	0.08	IL-7 Ra	35559	Somalogic	P16871	35880754	5		TTTTTGTTTGTTTGTTTGTTTGT	0.3465	0.00837635	91.2158
rs1006026	34857953	-0.14	CD30 Ligand	35559	Somalogic	P32971	114928990	9	G	A	0.4569	0.00835391	280.852
rs10101096	34857953	0.07	bFGF-R	35559	Somalogic	P11362	38434629	8	C	A	0.2589	0.00991887	49.8048
rs10107707	34857953	0.49	Aminopeptidase	35559	Somalogic	Q9Y646	97025855	8	T	C	0.0356	0.0223718	479.723
rs10142660	34857953	0.37	PURA1	35559	Somalogic	Q8N142	104759283	14	T	G	0.1327	0.012172	924.021
rs10159095	34857953	-1.06	FPRP	35559	Somalogic	Q9P2B2	116945088	1	A	G	0.0872	0.0275558	1479.74
rs10160790	34857953	-0.2	DKK3	35559	Somalogic	Q9UBP4	11986116	11	T	G	0.1858	0.010855	339.471
rs10179340	34857953	0.11	MTND	35559	Somalogic	Q9BV57	3519553	2	A	G	0.1322	0.0114547	92.2183
rs10194022	34857953	0.08	TTL	35559	Somalogic	Q8NG68	112479304	2	T	C	0.1591	0.0110775	52.1551
rs10212397	34857953	-0.26	RAB6B	35559	Somalogic	Q9NRW1	133888296	3	A	G	0.1757	0.0105244	610.316
rs1021717	34857953	1.19	ARTS1	35559	Somalogic	Q9NZ08	96704191	5	T	G	0.0202	0.0309353	1479.74
rs10225292	34857953	-0.09	Sonic Hedgehog	35559	Somalogic	Q15465	156380544	7	C	T	0.348	0.00846751	112.973
rs1023264	34857953	0.14	SDF-1	35559	Somalogic	P48061	44398308	10	C	T	0.2583	0.00905908	238.829
rs10255155	34857953	-0.19	GPNMB	35559	Somalogic	Q14956	23362528	7	T	A	0.3506	0.00860256	487.812
rs10255397	34857953	-0.11	ARLY	35559	Somalogic	P04424	66332421	7	C	T	0.3888	0.0084687	168.714
rs10260483	34857953	0.1	MAGI2	35559	Somalogic	Q86UL8	79470338	7	A	G	0.4991	0.00798446	156.859
rs1034826	34857953	-0.07	Nr-CAM	35559	Somalogic	Q92823	108443160	7	C	T	0.2281	0.0100519	48.495
rs1035029	34857953	-0.12	C5	35559	Somalogic	P01031	120980540	9	G	A	0.3792	0.00884959	183.872
rs1035376	34857953	-0.22	TFIP8	35559	Somalogic	O95379	119312555	5	G	A	0.1592	0.010802	414.797
rs10401670	34857953	0.19	resistin	35559	Somalogic	Q9HD89	7677916	19	T	C	0.4426	0.00875097	471.405
rs10402308	34857953	-0.08	CILP2	35559	Somalogic	Q8IUL8	19546691	19	A	G	0.2012	0.0107558	55.3218
rs10403273	34857953	0.11	HPLN4	35559	Somalogic	Q86UW8	19262159	19	G	C	0.1527	0.0106778	106.126
rs10403399	34857953	0.24	TrATPase	35559	Somalogic	P13686	11595843	19	G	C	0.281	0.00952855	634.409
rs1040402	34857953	-0.18	fibulin 1	35559	Somalogic	P23142	45451084	22	A	G	0.1909	0.0102999	305.406
rs10404223	34857953	-0.09	SEM6B	35559	Somalogic	Q9H3T3	4549634	19	A	G	0.4816	0.00813706	122.335
rs10404678	34857953	-0.07	SCGF-alpha	35559	Somalogic	Q9Y240	50718043	19	C	A	0.1639	0.0103922	45.3709
rs10406080	34857953	0.06	jun-D	35559	Somalogic	P17535	18291332	19	C	G	0.3487	0.00835168	51.6125
rs10407351	34857953	0.26	MIA	35559	Somalogic	Q16674	40743470	19	C	T	0.4846	0.00835592	968.184
rs10408866	34857953	0.6	Siglec-5	35559	Somalogic	O15389	51668879	19	T	C	0.1696	0.0155976	1479.74
rs10409474	34857953	0.45	Elastase	35559	Somalogic	P08246	850733	19	G	C	0.1391	0.0123346	1330.98
rs10415576	34857953	-0.07	IRF-3	35559	Somalogic	Q14653	49661133	19	C	T	0.3847	0.00814666	73.8307
rs10422815	34857953	0.25	SIG14	35559	Somalogic	Q08ET2	51632029	19	C	A	0.1801	0.0112889	490.431
rs10427136	34857953	0.09	NOE2	35559	Somalogic	O95897	10027130	19	C	A	0.3675	0.00928526	93.95
rs1042779	34857953	-0.51	ITI heavy chain H1	35559	Somalogic	P19827	52786995	3	G	A	0.3891	0.013258	1479.74
rs10430893	34857953	-0.57	SAA-4	35559	Somalogic	P35542	18259448	11	T	C	0.0694	0.0184627	953.141
rs10434639	34857953	-0.06	EDIL3	35559	Somalogic	O43854	83914528	5	G	A	0.353	0.00804056	55.6839
rs10435378	34857953	-0.13	Met	35559	Somalogic	P08581	116785439	7	G	A	0.4402	0.00830738	244.883
rs10437608	34857953	-0.55	HTAI2	35559	Somalogic	Q9BUP3	20364060	11	G	A	0.4908	0.0142978	1479.74
rs10437954	34857953	0.18	ARHGP	35559	Somalogic	Q86VW2	57610139	12	G	A	0.1156	0.0122881	214.574
rs1043836	34857953	-0.18	HDHD3	35559	Somalogic	Q9BSH5	113373918	9	C	T	0.3704	0.008491	449.394
rs10445580	34857953	0.07	LRC4B	35559	Somalogic	Q9NT99	50559871	19	T	C	0.3312	0.00883976	62.7068
rs10446427	34857953	0.23	CA2D3	35559	Somalogic	Q8IZS8	54056707	3	T	C	0.0771	0.0151937	229.153
rs10447396	34857953	0.12	MK13	35559	Somalogic	O15264	36145821	6	A	G	0.2445	0.00959676	156.355
rs10452848	34857953	0.76	ABP1	35559	Somalogic	P19801	150826456	7	G	A	0.4952	0.019757	1479.74
rs10459131	34857953	-0.07	Neurotrophin-3	35559	Somalogic	P20783	5291503	12	T	C	0.2723	0.00916696	58.3103
rs10459147	34857953	-0.16	Lumican	35559	Somalogic	P51884	91015895	12	T	C	0.0302	0.024957	41.1012
rs10466126	34857953	0.06	Enoyl-CoA hydratase	35559	Somalogic	P30084	133373302	10	A	G	0.2527	0.00925803	42.0016
rs10467359	34857953	-0.32	KLOTHO	35559	Somalogic	Q9UEF7	32955126	13	G	A	0.0403	0.0209061	234.289
rs1047115	34857953	0.21	FETUB	35559	Somalogic	Q9UGM5	186640577	3	C	A	0.139	0.0119959	306.462
rs1047153	34857953	0.72	ENPP5	35559	Somalogic	Q9UJA9	46161008	6	C	T	0.34	0.0187171	1479.74
rs10471928	34857953	-0.14	Granzyme K	35559	Somalogic	P49863	55002903	5	T	C	0.4367	0.00794328	310.639
rs1047286	34857953	-0.06	MCEM1	35559	Somalogic	O43557	6713251	19	A	G	0.2407	0.00939978	40.7443
rs1048328	34857953	-1.48	Kallikrein 11	35559	Somalogic	Q9UBX7	51024108	19	A	G	0.0643	0.0384741	1479.74
rs1048621	34857953	-0.07	SNPH	35559	Somalogic	O15079	1312402	20	A	G	0.2525	0.00961394	53.0143
rs1048709	34857953	-0.14	Factor B	35559	Somalogic	P00751	31947158	6	A	G	0.286	0.00907129	238.187
rs104894506	34857953	-0.99	APT	35559	Somalogic	P07741	88810550	16	A	T	0.0118	0.0379616	680.115
rs10494275	34857953	-0.23	CRNN	35559	Somalogic	Q9UBG3	152419091	1	A	G	0.0813	0.0141984	262.406
rs10494745	34857953	-0.97	FHR4	35559	Somalogic	Q92496	196918327	1	A	G	0.1648	0.0252162	1479.74
rs1049564	34857953	-0.17	PNP	35559	Somalogic	P00491	20472447	14	A	G	0.1652	0.010815	247.085
rs10501089	34857953	0.16	BDNF	35559	Somalogic	P23560	27767312	11	T	C	0.0706	0.0158585	101.792
rs1050239	34857953	-0.36	ASM	35559	Somalogic	P17405	6394233	11	A	G	0.2899	0.00935857	1479.74
rs1050541	34857953	0.12	AT1B2	35559	Somalogic	P14415	7657517	17	T	G	0.4114	0.00877557	186.987
rs1050916	34857953	-0.29	BIEA	35559	Somalogic	P53004	43791281	7	G	A	0.0112	0.0374147	60.0774
rs1050955	34857953	-0.08	PAI-1	35559	Somalogic	P05121	101139179	7	A	G	0.1872	0.0106261	56.6799
rs10509554	34857953	0.78	LIPN	35559	Somalogic	Q5VXI9	88766035	10	T	C	0.3239	0.0202769	1479.74
rs10509571	34857953	-0.09	CIG49	35559	Somalogic	O14879	89332801	10	A	T	0.2638	0.00893645	101.427
rs1051623	34857953	0.08	CAD17	35559	Somalogic	Q12864	94130958	8	C	G	0.1462	0.0115854	47.6823
rs1053312	34857953	-1.23	Collagen a1(VI)	35559	Somalogic	P12109	46003475	21	A	G	0.3526	0.0319751	1479.74
rs1053878	34857953	1.29	BGAT	35559	Somalogic	P16442	133256264	9	A	G	0.0607	0.0335349	1479.74
rs1054206	34857953	-0.14	MFAP4	35559	Somalogic	P55083	19384106	17	C	G	0.2036	0.0100729	193.172
rs1054241	34857953	0.06	PXDN	35559	Somalogic	Q92626	1633876	2	T	C	0.3854	0.00884096	46.0578
rs1056784	34857953	-0.18	MMP19	35559	Somalogic	Q99542	55839529	12	A	G	0.017	0.0338451	28.2848
rs1058587	34857953	0.45	MIC-1	35559	Somalogic	Q99988	18388612	19	G	C	0.2426	0.0116982	1479.74
rs1059367	34857953	-0.13	hnRNP A/B	35559	Somalogic	Q99729	178209198	5	T	C	0.0796	0.0154514	70.7862
rs10597544,rs878983395	34857953	0.1	HINT1	35559	Somalogic	P49773	131107478	5	TAAAAAAAA		0.2204	0.00996304	100.743
rs1061098	34857953	-0.22	WISP-2	35559	Somalogic	O76076	44727515	20	T	C	0.3364	0.00903935	592.34
rs1064725	34857953	-0.11	Apo C-I	35559	Somalogic	P02654	44919304	19	G	T	0.07	0.0160289	47.0956
rs1065853	34857953	0.26	Apo C-I	35559	Somalogic	P02654	44909969	19	GGGGGGGTGGT		0.0594	0.0170447	232.684
rs10746399	34857953	0.24	CD46	35559	Somalogic	P15529	207770727	1	T	C	0.4526	0.00817983	860.863
rs10747049	34857953	-0.48	DPP2	35559	Somalogic	Q9UHL4	137114298	9	G	C	0.2361	0.0124781	1479.74
rs10754443	34857953	-0.1	sLFA-3	35559	Somalogic	P19256	116506110	1	T	A	0.113	0.0121989	67.1987
rs10758322	34857953	0.06	PSMP	35559	Somalogic	Q1L6U9	35776193	9	T	C	0.4183	0.00808339	55.0955
rs10762477	34857953	0.36	GI24	35559	Somalogic	Q9H7M9	71771312	10	G	A	0.1548	0.0110693	1057.71
rs10766205	34857953	-0.25	CALCB	35559	Somalogic	P10092	15070774	11	G	A	0.2753	0.00876576	813.394
rs10766463	34857953	0.06	SAA2	35559	Somalogic	P0DJI8	18230746	11	G	A	0.4535	0.00788501	57.9026
rs10768174	34857953	0.18	FJX1	35559	Somalogic	Q86VR8	36057706	11	G	A	0.405	0.00834302	465.477
rs10770186	34857953	-0.12	PSMD9	35559	Somalogic	O00233	121923506	12	A	G	0.4507	0.00819468	214.436
rs10788274	34857953	0.28	PKHA1	35559	Somalogic	Q9HB21	122301287	10	G	A	0.4337	0.00794215	1242.91
rs10793518	34857953	-0.08	SDF-1	35559	Somalogic	P48061	44015012	10	A	G	0.2233	0.0105175	57.8573
rs10795553	34857953	0.27	ITIH5	35559	Somalogic	Q86UX2	7565338	10	A	G	0.2648	0.0100003	728.952
rs10796961	34857953	-0.54	AIBP	35559	Somalogic	Q8NCW5	156586529	1	G	A	0.0194	0.0286088	356.278
rs1081386	34857953	-0.1	CLC1B	35559	Somalogic	Q9P126	9989087	12	A	G	0.4651	0.00839751	141.807
rs10814104	34857953	-0.3	AP4A	35559	Somalogic	P50583	34360289	9	T	C	0.2089	0.00974881	946.976
rs10820606	34857953	0.37	HABP4	35559	Somalogic	Q5JVS0	96430636	9	AC		0.2457	0.00961853	1479.74
rs10820918	34857953	0.15	ROR2	35559	Somalogic	Q01974	91924171	9	G	A	0.3138	0.00869104	297.878
rs10823500	34857953	0.18	PPase	35559	Somalogic	Q15181	70245434	10	G	A	0.412	0.00834673	465.064
rs10845710	34857953	-0.05	HEBP1	35559	Somalogic	Q9NRV9	13182736	12	A	G	0.3947	0.00914538	29.8907
rs10858248	34857953	0.34	QSOX2	35559	Somalogic	Q6ZRP7	136216478	9	A	G	0.4643	0.00883865	1479.74
rs10858334	34857953	0.15	NOE1	35559	Somalogic	Q99784	135097939	9	G	C	0.1244	0.0120722	154.388
rs10875723	34857953	-0.7	Chondrocalcin	35559	Somalogic	P02458	48023754	12	G	A	0.3488	0.0181972	1479.74
rs10876568	34857953	0.06	PPR1A	35559	Somalogic	Q13522	54590778	12	C	G	0.1877	0.00959268	39.1221
rs10878881	34857953	0.09	CBPM	35559	Somalogic	P14384	68960853	12	T	C	0.2945	0.00952868	89.2113
rs10882283	34857953	-0.09	RBP	35559	Somalogic	P02753	93601207	10	C	A	0.3575	0.0090035	99.9224
rs10887871	34857953	-0.09	CJ058	35559	Somalogic	Q9BRX8	80436305	10	G	A	0.4421	0.00763572	138.926
rs10889352	34857953	-0.22	ANGL3	35559	Somalogic	Q9Y5C1	62633352	1	C	T	0.3377	0.00854019	663.607
rs10892747	34857953	0.1	Contactin-5	35559	Somalogic	O94779	99065109	11	A	G	0.308	0.00845082	140.024
rs10901820	34857953	-0.07	ST4S6	35559	Somalogic	Q7LFX5	124286364	10	G	C	0.3904	0.00813915	73.967
rs10908821	34857953	0.49	KAT	35559	Somalogic	Q8NFU3	161038745	1	G	C	0.1026	0.0132714	1363.2
rs10922098	34857953	0.11	FHR3	35559	Somalogic	Q02985	196695521	1	C	T	0.4001	0.00813546	182.819
rs109467	34857953	0.39	Semaphorin 3E	35559	Somalogic	O15041	83649577	7	C	T	0.3929	0.0101385	1479.74
rs10972159	34857953	-0.56	CNTFR alpha	35559	Somalogic	P26992	34593088	9	A	G	0.0311	0.0235673	564.618
rs10972211	34857953	0.15	6Ckine	35559	Somalogic	O00585	34729993	9	A	G	0.1471	0.0117049	164.228
rs10982683	34857953	0.09	Tenascin	35559	Somalogic	P24821	115337236	9	T	C	0.2782	0.00977372	84.794
rs10998638	34857953	-0.18	VP26A	35559	Somalogic	O75436	69201349	10	C	G	0.2382	0.00925031	378.645
rs11003118	34857953	-0.85	MBL	35559	Somalogic	P11226	52759390	10	C	T	0.2834	0.0220966	1479.74
rs11006509	34857953	0.26	PSP-94	35559	Somalogic	P08118	46049231	10		CAGCTACTCGGG	0.0228	0.0270214	92.5828
rs11022114	34857953	0.33	DKK3	35559	Somalogic	Q9UBP4	12017327	11	A	G	0.3333	0.00865418	1454.04
rs11031140	34857953	-0.16	MPPD2	35559	Somalogic	Q15777	30586586	11	A	G	0.1785	0.0104094	236.261
rs11031142	34857953	0.06	RRM1	35559	Somalogic	P23921	4153145	11	C	T	0.4383	0.00884964	45.9676
rs11049365	34857953	0.12	PTHrP	35559	Somalogic	P12272	28138401	12	A	C	0.2706	0.0087435	188.361
rs11063675	34857953	-0.28	Neurotrophin-3	35559	Somalogic	P20783	5437300	12	T	C	0.0112	0.0381638	53.8285
rs11064321	34857953	0.17	PIANP	35559	Somalogic	Q8IYJ0	6700730	12	C	G	0.395	0.00806101	444.753
rs11074135	34857953	-0.17	RGMA	35559	Somalogic	Q96B86	93066231	15	T	A	0.3231	0.00864513	386.683
rs11076197	34857953	-0.07	GPR56	35559	Somalogic	Q9Y653	57607054	16	T	C	0.2502	0.00967605	52.3359
rs11078596	34857953	-0.17	a2-Antiplasmin	35559	Somalogic	P08697	1714968	17	T	C	0.2182	0.00971602	306.141
rs11078801	34857953	0.07	STX8	35559	Somalogic	Q9UNK0	9433928	17	C	G	0.2115	0.00997787	49.2176
rs11079240	34857953	0.04	Noggin	35559	Somalogic	Q13253	56584888	17	A	C	0.4339	0.00824623	23.5293
rs11079936	34857953	0.53	WFKN2	35559	Somalogic	Q8TEU8	50830473	17	T	C	0.2897	0.0137779	1479.74
rs11085197	34857953	-0.1	C3b	35559	Somalogic	P01024	6713164	19	C	G	0.2405	0.00913025	119.96
rs11085896	34857953	0.05	HSP 40	35559	Somalogic	P25685	14541074	19	A	C	0.4155	0.00784646	40.6063
rs11086936	34857953	0.26	WISP-2	35559	Somalogic	O76076	44703166	20	G	C	0.3357	0.00903551	828.021
rs11103524	34857953	-0.07	NOE1	35559	Somalogic	Q99784	134779725	9	T	C	0.165	0.0109972	40.5163
rs11103563	34857953	-1.02	FCN2	35559	Somalogic	Q15485	134886852	9	G	A	0.0991	0.026516	1479.74
rs11121349	34857953	-0.46	G6PE	35559	Somalogic	O95479	9235735	1	C	G	0.4211	0.0119582	1479.74
rs111245230	34857953	0.55	SVEP1	35559	Somalogic	Q4LDE5	110407495	9	C	T	0.0327	0.023519	546.874
rs111255867	34857953	0.98	TRYB1	35559	Somalogic	Q15661	1212310	16	A		0.0538	0.0254761	1479.74
rs111275946	34857953	-0.21	SEM3G	35559	Somalogic	Q9NS98	52433457	3	G	A	0.0281	0.0254718	67.9705
rs111294128	34857953	-0.25	LDHA	35559	Somalogic	P00338	18390175	11	G	A	0.0275	0.0250612	99.5119
rs111346751	34857953	-0.13	GBRL2	35559	Somalogic	P60520	75716118	16	GA		0.1284	0.0120614	116.169
rs111397271	34857953	-0.28	a1-Antichymotrypsin	35559	Somalogic	P01011	94611890	14	A	G	0.0137	0.0320772	76.1946
rs11144225	34857953	-0.16	NRK1	35559	Somalogic	Q9NWW6	75092384	9	T	A	0.3712	0.00848762	355.36
rs11158801	34857953	-0.12	GLTL1	35559	Somalogic	Q8N428	69287055	14	A	C	0.2103	0.0101659	139.338
rs11160191	34857953	-0.14	Kallistatin	35559	Somalogic	P29622	94547530	14	G	A	0.4397	0.00849025	271.904
rs11160753	34857953	-0.06	MARK3	35559	Somalogic	P27448	103541163	14	C	T	0.2807	0.00940533	40.6963
rs111647176	34857953	-0.07	PTN9	35559	Somalogic	P43378	75459420	15	A	G	0.2739	0.00878591	63.4778
rs111667591	34857953	-0.23	Caspase-3	35559	Somalogic	P42574	184671855	4	G	A	0.1182	0.0127131	327.304
rs111712264	34857953	-0.3	CD177	35559	Somalogic	Q8N6Q3	43343853	19	G	T	0.0658	0.0180538	276.125
rs11172841	34857953	0.29	LRIG3	35559	Somalogic	Q6UXM1	58958650	12	C	A	0.2331	0.00980568	874.662
rs111746812,rs553563271	34857953	-0.1	XTP3B	35559	Somalogic	Q96DZ1	53736700	2	G		0.155	0.0108831	84.4298
rs111778381	34857953	0.18	OCTC	35559	Somalogic	Q9UKG9	87048337	7	A	G	0.068	0.0164879	119.183
rs11186737	34857953	-0.29	FGFP3	35559	Somalogic	Q8TAT2	91906592	10	T	C	0.2633	0.00901368	1035.12
rs111909987	34857953	0.12	p27Kip1	35559	Somalogic	P46527	12699174	12	G	C	0.0993	0.0132577	81.9263
rs111959800	34857953	-0.28	NUCB1	35559	Somalogic	Q02818	48905769	19	A	G	0.0351	0.0224451	155.623
rs112009052	34857953	-0.26	LTBP4	35559	Somalogic	Q8N2S1	40593595	19	A	T	0.016	0.0336843	59.5789
rs11215406	34857953	0.15	Nectin-like protein 2	35559	Somalogic	Q9BY67	115194362	11	C	T	0.3163	0.00856526	306.691
rs11218735	34857953	-0.13	UBS3B	35559	Somalogic	Q8TF42	122652542	11	A	G	0.2852	0.00881838	217.324
rs1122466	34857953	-0.52	kallikrein 8	35559	Somalogic	O60259	50988208	19	G	A	0.0359	0.0227586	522.052
rs112312277	34857953	0.8	LIRA6	35559	Somalogic	Q6PI73	54202976	19	T	G	0.0663	0.0207968	1479.74
rs1123176	34857953	-0.19	F171B	35559	Somalogic	Q6P995	186742744	2	C	T	0.1566	0.0110053	298.062
rs112351847	34857953	0.13	PGP	35559	Somalogic	A6NDG6	2214765	16	T	C	0.1478	0.0111794	135.223
rs11242627	34857953	-0.07	Ephrin-A5	35559	Somalogic	P52803	107115899	5	T	A	0.4614	0.00827499	71.5585
rs11247595	34857953	0.19	MA1C1	35559	Somalogic	Q9NR34	25682168	1	T	C	0.4547	0.00825268	530.05
rs11248061	34857953	0.42	IDUA	35559	Somalogic	P35475	987108	4	A	C	0.4754	0.0109183	1479.74
rs11258267	34857953	0.25	UCMA	35559	Somalogic	Q8WVF2	13218893	10	C	T	0.1412	0.0119499	437.677
rs11260027	34857953	-0.26	DC-SIGN	35559	Somalogic	Q9NNX6	7739930	19	G	A	0.4415	0.00799621	1057.25
rs112629880	34857953	1.32	NAG	35559	Somalogic	P54802	42463743	17	T	C	0.0365	0.0343148	1479.74
rs11264535	34857953	-0.08	HDGF	35559	Somalogic	P51858	156752632	1	C	G	0.2921	0.00921452	75.3762
rs1126920	34857953	0.63	Glypican 1	35559	Somalogic	P35052	240466062	2	T	C	0.0983	0.0163775	1479.74
rs1127354	34857953	-1.33	Inosine triphosphatase	35559	Somalogic	Q9BY32	3213196	20	A	C	0.0831	0.0345747	1479.74
rs112761846,rs746484871,rs869032644	34857953	0.05	GAPDH, liver	35559	Somalogic	P04406	6485519	12		GATTTATTTATTT	0.4709	0.00795741	39.4818
rs112776904	34857953	0.28	GAPR1	35559	Somalogic	Q9H4G4	36137056	9	G	A	0.047	0.0194157	207.973
rs112800350	34857953	-0.24	HAAH	35559	Somalogic	Q12797	61779251	8	T	C	0.0357	0.0208767	132.16
rs112845927	34857953	-0.12	Midkine	35559	Somalogic	P21741	46311786	11	A	G	0.0916	0.0149551	64.3851
rs112938505	34857953	-1.23	MGT4B	35559	Somalogic	Q9UQ53	179806172	5	A	G	0.0171	0.0319751	1479.74
rs112988186	34857953	0.65	ILT-2	35559	Somalogic	Q8NHL6	54637391	19	C	T	0.0578	0.0179547	1310.6
rs1130866	34857953	-0.4	SP-B	35559	Somalogic	P07988	85666618	2	A	G	0.4792	0.0103984	1479.74
rs11308730,rs369294272	34857953	0.06	suppression of tumorigenicity 13	35559	Somalogic	P50502	40843884	22	ATTTTTTTTTTTTTTTT		0.4704	0.00868084	47.7726
rs113152874	34857953	0.78	SDSL	35559	Somalogic	Q96GA7	113429268	12	C	G	0.0175	0.0301994	667.101
rs1133071	34857953	0.18	DDX58	35559	Somalogic	O95786	32455676	9	GGAAAATGA		0.2747	0.00872896	425.226
rs113308217	34857953	-0.16	LAG-1	35559	Somalogic	Q8NHW4	36467153	17	C	T	0.0278	0.022817	49.1724
rs11337640,rs398010165,rs550030874	34857953	-0.05	ALT	35559	Somalogic	P24298	144490505	8	CA		0.4259	0.00810643	38.0436
rs113400125	34857953	0.69	EGFLA	35559	Somalogic	Q63HQ2	38406149	5	T	C	0.0265	0.0264787	679.057
rs113409341	34857953	0.54	AIF1L	35559	Somalogic	Q9BQI0	131059144	9	C	T	0.3038	0.0140379	1479.74
rs1134516	34857953	-0.53	QORX	35559	Somalogic	Q53FA7	24119662	2	A	G	0.1212	0.0137779	1479.74
rs113469631	34857953	-0.19	BAFF	35559	Somalogic	Q9Y275	108261424	13	G	T	0.0266	0.024979	57.8573
rs1135062	34857953	0.08	BCAM	35559	Somalogic	P50895	44819487	19	G	A	0.2827	0.00942725	72.0129
rs113529953	34857953	0.69	CEL	35559	Somalogic	P19835	133028852	9	T	C	0.04	0.0213347	1045.98
rs1135816	34857953	-0.23	KLRB1	35559	Somalogic	Q12918	9598073	12	G	A	0.3782	0.00810841	804.609
rs113596566	34857953	-0.24	Carbonyl reductase 3	35559	Somalogic	O75828	36173978	21	T	C	0.0143	0.0330326	52.7882
rs113680823	34857953	0.12	DCXR	35559	Somalogic	Q7Z4W1	82037444	17	G	A	0.1779	0.0107891	123.705
rs113689597	34857953	0.97	Chitotriosidase-1	35559	Somalogic	Q13231	203230276	1	C	T	0.0625	0.0252162	1479.74
rs113768127	34857953	-0.91	ENTP5	35559	Somalogic	O75356	74001136	14	C	T	0.0547	0.0236564	1479.74
rs113877493	34857953	-0.2	LAG-1	35559	Somalogic	Q8NHW4	36443746	17	T	C	0.0853	0.0135596	217.554
rs114051435	34857953	-0.18	ADAM 23	35559	Somalogic	O75077	206287554	2	G	T	0.0258	0.0265881	45.8323
rs114097740	34857953	0.41	SLIK3	35559	Somalogic	O94933	165198721	3	G	C	0.0163	0.032074	163.404
rs114191397	34857953	-0.29	RSPO1	35559	Somalogic	Q2MKA7	37597333	1	T	C	0.037	0.0214373	183.002
rs114312496	34857953	-0.25	HPLN1	35559	Somalogic	P10915	83630705	5	A	C	0.0317	0.0236938	111.329
rs114352351	34857953	-0.25	GLO2	35559	Somalogic	Q16775	1819986	16	T	C	0.0179	0.0307791	65.9732
rs114398277	34857953	-0.41	CBLN1	35559	Somalogic	P23435	49461811	16	A	G	0.0331	0.0247414	274.611
rs114464628	34857953	-0.27	ABLM3	35559	Somalogic	O94929	149154161	5	A	G	0.0443	0.0190029	201.878
rs114513597	34857953	-0.49	Alcadein alpha-1	35559	Somalogic	O94985	9769606	1	A	G	0.0215	0.0283973	297.741
rs114537924	34857953	0.12	Granzyme M	35559	Somalogic	P51124	548612	19	A	G	0.0629	0.0173453	47.8629
rs114645367	34857953	-1.21	FHR2	35559	Somalogic	P36980	196747868	1	A	G	0.025	0.0314552	1479.74
rs1147604	34857953	0.1	STALP	35559	Somalogic	Q96FJ0	88860435	10	A	G	0.4917	0.0076687	170.042
rs1147707	34857953	-0.15	FSTL1	35559	Somalogic	Q12841	120450401	3	T	C	0.3745	0.00844846	315.23
rs114922930	34857953	-0.84	Amylase, alpha 1A	35559	Somalogic	P04745	103588834	1	ATTT		0.0227	0.028171	889.106
rs11499293	34857953	-0.08	PKHA1	35559	Somalogic	Q9HB21	122561749	10	C	T	0.3147	0.00858465	86.843
rs115264949	34857953	0.68	FCG2A	35559	Somalogic	P12318	161532142	1	A	G	0.0259	0.0299611	515.112
rs11534419	34857953	0.11	ATL2	35559	Somalogic	Q86TH1	133523101	9	T	C	0.3929	0.00857643	164.502
rs1153858	34857953	-0.18	GATM	35559	Somalogic	P50440	45360505	15	T	C	0.2528	0.00916674	385.581
rs11539938	34857953	-0.05	AES	35559	Somalogic	Q08117	3062859	19	C	T	0.4359	0.00762161	43.0374
rs11541763	34857953	-0.19	D3D2	35559	Somalogic	P42126	2251519	16	C	G	0.1648	0.0107358	313.21
rs1154455	34857953	-0.06	ADH7	35559	Somalogic	P40394	99417500	4	A	T	0.4782	0.00879798	46.5089
rs11545029	34857953	0.07	WWOX	35559	Somalogic	Q9NZC7	78386878	16	G	A	0.3826	0.00811425	74.4216
rs11547731	34857953	0.31	PLXB2	35559	Somalogic	O15031	50283705	22	T	C	0.3228	0.00903058	1178.4
rs11548457	34857953	-0.71	SPINT2	35559	Somalogic	O43291	38291845	19	C	G	0.0382	0.0209225	1151.57
rs11548955	34857953	-0.08	RIFK	35559	Somalogic	Q969G6	76394450	9	A	G	0.2622	0.00855109	87.5261
rs115503338	34857953	-1.24	VWA1	35559	Somalogic	Q6PCB0	1434243	1	A	G	0.0239	0.0322351	1479.74
rs11555096	34857953	-1.48	FAAA	35559	Somalogic	P16930	80180184	15	T	C	0.0231	0.0384741	1479.74
rs115551340	34857953	-0.23	BOC	35559	Somalogic	Q9BWV1	113263906	3	T	G	0.0157	0.0330278	48.495
rs11555995	34857953	0.08	TSSC4	35559	Somalogic	Q9Y5U2	2402315	11	G	A	0.1251	0.0123242	42.1366
rs11556868	34857953	0.08	CH3L2	35559	Somalogic	Q15782	111235703	1	T	C	0.1316	0.0111404	51.5673
rs11557236	34857953	-0.87	NMRL1	35559	Somalogic	Q9HBL8	4469438	16	A	G	0.1018	0.0226165	1479.74
rs11557488	34857953	0.11	GLU2B	35559	Somalogic	P14314	11447460	19	A	G	0.2142	0.00942134	136.32
rs11557652	34857953	-0.15	TCP-1-epsilon	35559	Somalogic	P48643	10256060	5	T	A	0.0339	0.0221241	45.9676
rs115651556	34857953	-2.04	PLXC1	35559	Somalogic	O60486	94220122	12	A	G	0.0148	0.0530319	1479.74
rs115668827	34857953	1.32	NTNG1	35559	Somalogic	Q9Y2I2	107135646	1	C	G	0.0672	0.0343148	1479.74
rs11568055	34857953	0.2	Angiotensinogen	35559	Somalogic	P01019	230708860	1	T	C	0.068	0.0158605	159.01
rs11568819	34857953	0.57	MMP-7	35559	Somalogic	P09237	102530902	11	A	G	0.0663	0.016841	1145.55
rs11569466	34857953	-0.08	C3a	35559	Somalogic	P01024	6701598	19	T		0.127	0.0117079	46.6894
rs11570136	34857953	-0.13	BCMA	35559	Somalogic	Q02223	11964975	16	A	T	0.3544	0.0084445	236.995
rs115736167	34857953	-0.19	KPYR	35559	Somalogic	P30613	155296818	1	G	C	0.0159	0.0347006	29.98
rs11575222	34857953	-0.1	Apo F	35559	Somalogic	Q13790	56360210	12	A	G	0.0468	0.0195063	26.2814
rs11575835	34857953	-0.26	NKp30	35559	Somalogic	O14931	31593171	6	T	C	0.0102	0.0404226	41.3713
rs115770370	34857953	-0.28	COL	35559	Somalogic	P04118	35932115	6	T	C	0.05	0.0183867	231.905
rs11578752	34857953	0.06	Omentin	35559	Somalogic	Q8WWA0	160875699	1	C	T	0.345	0.00937944	40.9212
rs11582663	34857953	-1.13	FCRL4	35559	Somalogic	Q96PJ5	157589332	1	T	C	0.1715	0.0293755	1479.74
rs115868021	34857953	-0.37	CD244	35559	Somalogic	Q9BZW8	160841584	1	G	C	0.016	0.0319318	134.263
rs11589734	34857953	-0.1	KS6A1	35559	Somalogic	Q15418	26534508	1	G	A	0.4519	0.00797052	157.408
rs11591147	34857953	-0.89	PCSK9	35559	Somalogic	Q8NBP7	55039974	1	T	G	0.0121	0.0386841	529.315
rs11593582	34857953	-0.13	acyl-Coenzyme A dehydrogenase	35559	Somalogic	P45954	123041939	10	G	A	0.1109	0.0123309	111.147
rs1159402	34857953	0.13	EPHB1	35559	Somalogic	P54762	135165636	3	T	G	0.1898	0.0104594	154.479
rs1159798	34857953	-0.07	DKK1	35559	Somalogic	O94907	52652733	10	A	C	0.211	0.0104378	44.9754
rs11598394	34857953	-0.1	Rab GDP dissociation inhibitor beta	35559	Somalogic	P50395	5715643	10	TT		0.3466	0.00850375	138.286
rs116055980	34857953	0.41	LYVE1	35559	Somalogic	Q9Y5Y7	10597218	11	G	A	0.0491	0.0192318	454.494
rs11606706	34857953	-0.68	C1-Esterase Inhibitor	35559	Somalogic	P05155	57616102	11	T	G	0.2421	0.0176773	1479.74
rs11606942	34857953	-0.16	NCAM-120	35559	Somalogic	P13591	113255286	11	G	C	0.0581	0.0187542	72.7854
rs116101331	34857953	-0.41	DNJB4	35559	Somalogic	Q9UDY4	77887547	1	C	A	0.0203	0.0295625	192.347
rs116135446	34857953	0.14	GREM2	35559	Somalogic	Q9H772	240794633	1	T	C	0.0367	0.0211205	43.9386
rs11614724	34857953	0.12	vWF	35559	Somalogic	P04275	6032499	12	A	G	0.2709	0.00895277	179.658
rs11621340	34857953	-0.08	EVL	35559	Somalogic	Q9UI08	100060323	14	C	T	0.2991	0.00853556	87.8449
rs11631508	34857953	-0.16	TrkC	35559	Somalogic	Q16288	87955235	15	G	A	0.3107	0.00942942	287.919
rs11632589	34857953	-0.36	MTHFS	35559	Somalogic	P49914	79900425	15	C	T	0.3723	0.00935857	1479.74
rs11633788	34857953	-0.14	NMB	35559	Somalogic	P08949	84761911	15	A	T	0.3321	0.00848882	271.996
rs11634869	34857953	-0.21	STAR5	35559	Somalogic	Q9NSY2	81274272	15	T	A	0.2487	0.00915559	526.097
rs11640587	34857953	0.12	SRCA	35559	Somalogic	Q86TD4	4214222	16	C	G	0.381	0.00843519	202.382
rs11640950	34857953	-0.06	XTP3A	35559	Somalogic	Q9H773	30414680	16	A	T	0.2357	0.00972771	38.0435
rs116482870	34857953	-0.24	HYAL1	35559	Somalogic	Q12794	50302191	3	T	C	0.0477	0.0190026	159.513
rs11649312	34857953	-0.15	Cadherin-5	35559	Somalogic	P33151	66395395	16	G	A	0.3145	0.00852579	309.537
rs116530298	34857953	0.31	VEGF sR2	35559	Somalogic	P35968	55100592	4	A	G	0.0105	0.0394337	61.7999
rs1165679	34857953	0.64	Endoplasmin	35559	Somalogic	P14625	103929460	12	A	C	0.1366	0.0166375	1479.74
rs11667854	34857953	0.05	KI2L2	35559	Somalogic	P43627	54761378	19	G	C	0.2945	0.00811602	37.9537
rs11668526	34857953	0.64	LIRB3	35559	Somalogic	O75022	54245208	19	C	T	0.4026	0.0166375	1479.74
rs11669237	34857953	-0.13	kallikrein 10	35559	Somalogic	O43240	51030161	19	G	C	0.3621	0.00976124	177.369
rs11669788	34857953	0.63	NOE2	35559	Somalogic	O95897	9948131	19	T	C	0.3355	0.0163775	1479.74
rs11672446	34857953	-0.31	Siglec-3	35559	Somalogic	P20138	51260103	19	C	T	0.0856	0.017407	317.158
rs11677932	34857953	-0.07	Collagen alpha-3(VI)	35559	Somalogic	P12111	237315312	2	A	G	0.2936	0.00910702	59.0804
rs1167852	34857953	0.06	IL-20 Ra	35559	Somalogic	Q9UHF4	137017711	6	A	T	0.2638	0.00872214	47.3212
rs11680831	34857953	-0.17	NAGK	35559	Somalogic	Q9UJ70	71065392	2	C	T	0.3755	0.00816371	433.634
rs11682902	34857953	0.13	Inhibin bB chain	35559	Somalogic	P09529	120461280	2	A	G	0.0952	0.0139245	87.1617
rs116842520	34857953	0.16	CEL	35559	Somalogic	P19835	133078678	9	A	G	0.0588	0.0179739	79.2418
rs116843064	34857953	-0.32	ANGL4	35559	Somalogic	Q9BY76	8364439	19	A	G	0.0243	0.0259625	151.917
rs116869551	34857953	0.21	GLO2	35559	Somalogic	Q16775	1826618	16	T	C	0.139	0.0116264	326.248
rs116869611	34857953	0.18	MMAB	35559	Somalogic	Q96EY8	109446591	12	T	C	0.1052	0.0129279	193.859
rs116891509	34857953	0.25	TXN4B	35559	Somalogic	Q9NX01	72071661	16	T	C	0.0759	0.0152619	268.325
rs116906616	34857953	-0.61	MFNG	35559	Somalogic	O00587	37475672	22	ACTCCCGTCCCCAGCCTGCACTCCCCTCCCCAGCCTG		0.0196	0.0280542	472.784
rs116924815	34857953	1.02	SCGF-alpha	35559	Somalogic	Q9Y240	50727476	19	T	C	0.0264	0.0249415	1672.46
rs116979383	34857953	0.43	WISP-1	35559	Somalogic	O95388	133180719	8	A	G	0.0262	0.0274116	246.076
rs11698449	34857953	-0.05	EMIL3	35559	Somalogic	Q9NT22	41427151	20	G	A	0.2432	0.00968781	26.6372
rs117002784	34857953	0.13	pTEN	35559	Somalogic	P60484	88147290	10	T	C	0.0383	0.0206189	39.7516
rs117014247	34857953	-0.72	ENASE	35559	Somalogic	Q8NFI3	79086092	17	T	C	0.0225	0.0281148	655.836
rs11702672	34857953	0.42	Carbonyl reductase 3	35559	Somalogic	O75828	36157012	21	A	G	0.1442	0.0111948	1407.56
rs117029024	34857953	-0.56	resistin	35559	Somalogic	Q9HD89	7613602	19	A	G	0.0332	0.0237695	555.057
rs117042408	34857953	-0.29	ECOP	35559	Somalogic	Q96AW1	55555698	7	A	G	0.02	0.0293892	97.3689
rs117048185	34857953	-0.44	BCAT2	35559	Somalogic	O15382	48806519	19	C	G	0.0153	0.0325215	183.048
rs117050326	34857953	-0.27	POLI	35559	Somalogic	Q9UNA4	54237200	18	C	G	0.0172	0.03152	73.3762
rs117071810	34857953	0.9	MDGA2	35559	Somalogic	Q7Z553	47667883	14	A	C	0.0524	0.0233964	1479.74
rs117087958	34857953	-0.3	PCDH9	35559	Somalogic	Q9HC56	67231160	13	A	C	0.0817	0.0153245	383.238
rs117172138	34857953	0.52	K1467	35559	Somalogic	A2RU67	13040880	12	T	C	0.0201	0.0276905	352.65
rs117221168	34857953	0.19	LRP10	35559	Somalogic	Q7Z4F1	22937095	14	A	G	0.0475	0.0186613	103.663
rs117223215	34857953	0.73	Siglec-5	35559	Somalogic	O15389	51741801	19	T	C	0.0357	0.0247891	867.211
rs11722554	34857953	-0.74	CYTL1	35559	Somalogic	Q9NRR1	5015156	4	A	G	0.0231	0.0272514	737.368
rs11723418	34857953	-0.15	EphA5	35559	Somalogic	P54756	65401061	4	AGAGAGAGAGAGAAAGAAAAAAAAT		0.0768	0.0145015	106.993
rs117243018	34857953	-0.3	CD177	35559	Somalogic	Q8N6Q3	43486643	19	A	G	0.026	0.0277307	117.036
rs117257285	34857953	0.81	LIRA6	35559	Somalogic	Q6PI73	54244526	19	T	A	0.0169	0.0378228	458.63
rs117258330	34857953	-1.02	LPLC1	35559	Somalogic	Q8TDL5	33303949	20	C	T	0.0149	0.0336247	920.203
rs117268623	34857953	-0.18	Kallikrein 11	35559	Somalogic	Q9UBX7	51024714	19	T	C	0.0173	0.0345884	27.0822
rs11727676	34857953	0.24	HHIP	35559	Somalogic	Q96QV1	144737912	4	C	T	0.1037	0.013567	312.934
rs11731643	34857953	0.3	SPON2	35559	Somalogic	Q9BUD6	1169862	4	C	T	0.1636	0.0107401	780.232
rs117323981	34857953	-0.18	CHKB	35559	Somalogic	Q9Y259	50573508	22	G	A	0.0349	0.0218989	67.5619
rs11732892	34857953	-0.13	HPSE	35559	Somalogic	Q9Y251	83309860	4		AAAATTTTTTTTA	0.2224	0.00938017	192.072
rs11735606	34857953	0.29	AMPE	35559	Somalogic	Q07075	110517862	4	G	C	0.2888	0.00891768	1057.53
rs11735917	34857953	-0.09	CATO	35559	Somalogic	P43234	156178611	4	G	A	0.271	0.00933521	92.9474
rs117368521	34857953	-0.18	APMAP	35559	Somalogic	Q9HDC9	24930699	20	CT		0.0207	0.0269894	44.4795
rs117376661	34857953	-0.51	LIRA6	35559	Somalogic	O75022	54239024	19	G	C	0.0474	0.022501	513.733
rs117389225	34857953	0.55	TFF1	35559	Somalogic	P04155	42366423	21	T	C	0.0126	0.0382436	206.828
rs117399000	34857953	-0.56	Carbonic Anhydrase X	35559	Somalogic	Q9NS85	52136371	17	A	G	0.0268	0.0256206	477.747
rs11743362	34857953	-0.13	ARSB	35559	Somalogic	P15848	78880898	5	A	G	0.4951	0.00782396	276.079
rs117456053	34857953	-0.53	Holo-TC I	35559	Somalogic	P20061	59849358	11	A	G	0.0225	0.0288066	338.507
rs117502073	34857953	-0.98	ENASE	35559	Somalogic	Q8NFI3	79077819	17	A	G	0.0382	0.0254761	1479.74
rs11751347	34857953	-0.38	Angiostatin	35559	Somalogic	P00747	160671406	6	T	C	0.0795	0.0155132	600.017
rs117554512	34857953	0.53	OAF	35559	Somalogic	Q86UD1	120227620	11	T	C	0.091	0.0145914	1319.34
rs117557731	34857953	0.27	MMP-8	35559	Somalogic	P22894	102676761	11	G	A	0.0452	0.0193122	195.463
rs11767227	34857953	-0.07	ELMO1	35559	Somalogic	Q92556	37433195	7	G	C	0.2701	0.00846518	68.3791
rs117698348	34857953	0.21	MMP-12	35559	Somalogic	P39900	102927698	11	G	A	0.0758	0.0157337	178.147
rs117724680	34857953	0.34	Cathepsin V	35559	Somalogic	O60911	97144183	9	C	T	0.0484	0.0187604	328.452
rs117750096	34857953	-1.1	B4GT6	35559	Somalogic	Q9UBX8	31624513	18	G	T	0.0376	0.0285956	1479.74
rs117813853	34857953	0.2	CBLN1	35559	Somalogic	P23435	49356108	16	T	C	0.0434	0.0213334	87.8904
rs117926980	34857953	0.45	EphA1	35559	Somalogic	P21709	143408509	7	C	G	0.0483	0.0216477	432.118
rs11794565	34857953	0.19	Endoglin	35559	Somalogic	P17813	127838998	9	T	C	0.4398	0.00871536	475.265
rs117966464	34857953	-0.18	SEZ6L	35559	Somalogic	Q9BYH1	26168192	22	T	G	0.0495	0.0188139	91.5348
rs117997480	34857953	-0.24	NKp30	35559	Somalogic	O14931	31550930	6	A	G	0.0227	0.0268532	79.8787
rs118083722	34857953	-0.57	Galectin-3	35559	Somalogic	P17931	55129494	14	A	G	0.0889	0.0148177	1479.74
rs118089616	34857953	-0.4	kallikrein 14	35559	Somalogic	Q9P0G3	51085640	19	C	G	0.0169	0.0340488	138.012
rs118095417	34857953	0.14	TPST2	35559	Somalogic	O60704	26596888	22	G	A	0.017	0.030738	20.7445
rs11809759	34857953	0.06	INSL5	35559	Somalogic	Q9Y5Q6	66804222	1	G	A	0.4512	0.00844841	50.4374
rs118104171	34857953	0.11	Transaldolase	35559	Somalogic	P37837	776914	11	A	G	0.0452	0.0186315	34.8571
rs118132670	34857953	-0.22	FAM3B	35559	Somalogic	P58499	41346912	21	A	C	0.0529	0.0190908	132.8
rs11826038	34857953	0.2	TAGL	35559	Somalogic	Q01995	116964682	11	G	A	0.0219	0.0283268	49.85
rs11840418	34857953	-0.21	C1T9A	35559	Somalogic	P0C862	24359488	13	T	C	0.2944	0.0087186	580.157
rs11846619	34857953	0.89	MDGA2	35559	Somalogic	Q7Z553	48400311	14	A	G	0.0412	0.0231365	1479.74
rs11850199	34857953	-0.18	SPA9	35559	Somalogic	Q86WD7	94476326	14	A	C	0.2485	0.00948625	360.044
rs11865211	34857953	-0.21	GNPTG	35559	Somalogic	Q9UJJ9	1352492	16	T	C	0.0193	0.0299062	49.3079
rs11941268	34857953	0.81	ISK2	35559	Somalogic	P20155	56823077	4	T	C	0.0261	0.0253309	1022.52
rs11943337	34857953	0.77	MA2B2	35559	Somalogic	Q9Y2E5	6600251	4	G	C	0.4217	0.0200169	1479.74
rs11965885	34857953	0.08	VEGF121	35559	Somalogic	P15692	43725357	6	G	T	0.4253	0.00881161	82.427
rs11977388	34857953	0.07	ERBB1	35559	Somalogic	P00533	55164553	7	C	T	0.2355	0.00939595	55.5028
rs11977936	34857953	0.36	TKN1	35559	Somalogic	P20366	97479644	7	C	T	0.0139	0.0347962	107.039
rs12013076	34857953	0.06	NLGNX	35559	Somalogic	Q8N0W4	6002689	X	C	G	0.2146	0.00891105	45.3361
rs12047498	34857953	0.11	Peroxiredoxin-1	35559	Somalogic	Q06830	45488960	1	T	C	0.2258	0.00971402	128.229
rs12069188	34857953	0.4	sLeptin R	35559	Somalogic	P48357	65593340	1	T	G	0.2011	0.0103984	1479.74
rs12073436	34857953	0.43	C1QC	35559	Somalogic	P02747	22644415	1	T	C	0.0827	0.0151315	807.553
rs12074120	34857953	0.08	EPHAA	35559	Somalogic	Q5JZY3	37731729	1	G	T	0.2725	0.009068	77.8318
rs12094043	34857953	-0.21	ARK73	35559	Somalogic	O95154	19245382	1	G	A	0.3468	0.0085278	606.408
rs12099925	34857953	-0.4	PLXC1	35559	Somalogic	O60486	94229595	12	G	A	0.0494	0.0199064	403.771
rs12100668	34857953	-0.17	GLTL1	35559	Somalogic	Q8N428	69326758	14	G	A	0.4077	0.00840965	408.641
rs12113010	34857953	0.35	CD36 ANTIGEN	35559	Somalogic	P16671	80590764	7	A	G	0.0579	0.0176557	392.976
rs12126142	34857953	1.01	IL-6 sRa	35559	Somalogic	P08887	154452980	1	A	G	0.4148	0.026256	1479.74
rs12137007	34857953	-0.21	SLAF6	35559	Somalogic	Q96DU3	160493616	1	G	A	0.1765	0.0103599	410.892
rs12141494	34857953	1	YKL-40	35559	Somalogic	P36222	203182297	1	G	A	0.4428	0.025996	1479.74
rs1214264303	34857953	0.1	CLIC2	35559	Somalogic	O15247	155418693	X	CTTTTTTTT		0.0495	0.016232	37.9537
rs12164382	34857953	0.1	SH21A	35559	Somalogic	O60880	124346297	X	T	C	0.453	0.00698362	205.04
rs12174547	34857953	-0.34	TSP2	35559	Somalogic	P35442	169224627	6	T	C	0.2077	0.0102296	1104.69
rs12192369	34857953	-0.21	PPCE	35559	Somalogic	P48147	105329503	6	G	A	0.1404	0.0113222	344.017
rs12194408	34857953	-1.32	PPIL1	35559	Somalogic	Q9Y3C6	36871822	6	G	C	0.0414	0.0343148	1479.74
rs12201045	34857953	-0.28	sTREM-1	35559	Somalogic	Q9NP99	41275843	6	G	A	0.4935	0.00830487	1136.71
rs1220424	34857953	-0.13	RET7	35559	Somalogic	Q96R05	9941922	1	T	A	0.2192	0.00972864	178.559
rs12215671	34857953	-0.38	CD109	35559	Somalogic	Q6YHK3	73725884	6	C	T	0.461	0.00987849	1479.74
rs12233688	34857953	0.16	KLOTB	35559	Somalogic	Q86Z14	39411290	4	T	C	0.3676	0.0087487	334.466
rs12242	34857953	-0.19	APMAP	35559	Somalogic	Q9HDC9	24983922	20	C	T	0.075	0.0147017	167.02
rs12248841	34857953	-0.08	GLRX3	35559	Somalogic	O76003	130146988	10	C	T	0.4182	0.00837844	91.1703
rs12262480	34857953	0.19	UNC5B	35559	Somalogic	Q8IZJ1	71302392	10	C	A	0.095	0.0141231	180.987
rs12271923	34857953	-0.33	SWP70	35559	Somalogic	Q9UH65	9707746	11	A	C	0.3516	0.00857869	1479.74
rs12275541	34857953	-0.21	Asparaginase-like protein 1	35559	Somalogic	Q7L266	62322339	11	A	G	0.3159	0.00858923	597.765
rs12278812	34857953	-0.06	THYN1	35559	Somalogic	Q9P016	134252402	11	C	A	0.2078	0.00930301	41.5964
rs12293998	34857953	0.06	RELT	35559	Somalogic	Q969Z4	73302315	11	G	T	0.288	0.0088453	46.0127
rs12325768	34857953	0.16	AT1B2	35559	Somalogic	P14415	7645550	17	A	G	0.3335	0.008723	336.441
rs12338076	34857953	-0.09	QSOX2	35559	Somalogic	Q6ZRP7	136229894	9	C	A	0.3381	0.00949961	89.758
rs12358676	34857953	-0.35	SP-D	35559	Somalogic	P35247	79995888	10	T	G	0.4733	0.00909861	1479.74
rs12360820	34857953	-0.07	MUCDL	35559	Somalogic	Q9HBB8	620927	11	A	C	0.1777	0.0104959	44.4795
rs12370269	34857953	0.57	MANS4	35559	Somalogic	A6NHS7	27771725	12	G	A	0.217	0.0148177	1479.74
rs12402567	34857953	-0.55	sLeptin R	35559	Somalogic	P48357	65483235	1	ATACAAATCAATATTGATTTTTA		0.2902	0.0142978	1479.74
rs12404566	34857953	0.07	BPNT1	35559	Somalogic	O95861	220200137	1	A	T	0.197	0.0102198	46.9151
rs12408242	34857953	0.16	IGSF8	35559	Somalogic	Q969P0	160092144	1	C	T	0.1798	0.0101609	247.956
rs12423654	34857953	0.71	INHBC	35559	Somalogic	P55103	57444367	12	T	C	0.4645	0.0184572	1479.74
rs1243167	34857953	0.41	a1-Antitrypsin	35559	Somalogic	P01009	94375304	14	A	G	0.2699	0.0106584	1479.74
rs12436789	34857953	0.14	SYWC	35559	Somalogic	P23381	100460181	14	T	C	0.2325	0.00981885	203.299
rs12441312	34857953	0.09	Aggrecan	35559	Somalogic	P16112	88710195	15	C	G	0.2058	0.0102556	77.0131
rs12445050	34857953	0.18	PLCG2	35559	Somalogic	P16885	81837364	16	T	C	0.1003	0.0129988	191.752
rs12449302	34857953	-0.12	OMGP	35559	Somalogic	P23515	31084555	17	C	T	0.1654	0.0110923	117.036
rs12449418	34857953	0.71	PARC	35559	Somalogic	P55774	36060174	17	A	G	0.0799	0.0184572	1479.74
rs1245548	34857953	0.19	Testican-2	35559	Somalogic	Q92563	72086126	10	A	G	0.4586	0.00827315	527.43
rs12459454	34857953	-0.07	CEAM8	35559	Somalogic	P31997	41759235	19	G	A	0.3212	0.00834683	70.332
rs12459634	34857953	-0.63	TM149	35559	Somalogic	Q9H665	35739273	19	C	T	0.1415	0.0163775	1479.74
rs12460589	34857953	0.65	LIRA6	35559	Somalogic	Q6PI73	54298694	19	T	C	0.0147	0.0395931	269.518
rs12460700	34857953	-0.09	COMP	35559	Somalogic	P49747	18806962	19	A	G	0.1189	0.0135775	43.9386
rs12477146	34857953	-0.46	KYNU	35559	Somalogic	Q16719	143036245	2	A	G	0.2079	0.0119582	1479.74
rs12478529	34857953	0.2	PPBN	35559	Somalogic	P10696	232421944	2	T	C	0.224	0.00980374	416.175
rs12480515	34857953	0.92	SIRB1	35559	Somalogic	O00241	1558519	20	T	C	0.2501	0.0239164	1479.74
rs12483377	34857953	-0.2	Endostatin	35559	Somalogic	P39060	45511195	21	A	G	0.072	0.0157745	160.749
rs12490123	34857953	0.24	Contactin-4	35559	Somalogic	Q8IWV2	2080171	3	C	T	0.0475	0.0197108	148.257
rs12493131	34857953	-0.45	FAM3D	35559	Somalogic	Q96BQ1	58664251	3	T	G	0.0747	0.0150153	898.168
rs12494775	34857953	0.1	LRIG1	35559	Somalogic	Q96JA1	66823681	3	A	G	0.1814	0.0110944	81.2437
rs12495133	34857953	0.05	ROBO1	35559	Somalogic	Q9Y6N7	78872370	3	A	C	0.4088	0.00851829	34.4537
rs1250258	34857953	-0.18	Fibronectin	35559	Somalogic	P02751	215435462	2	C	T	0.3266	0.00828964	471.491
rs1250259	34857953	-0.16	FN1.4	35559	Somalogic	P02751	215435759	2	T	A	0.3267	0.00839802	362.983
rs12514540	34857953	0.12	Ephrin-A5	35559	Somalogic	P52803	107601776	5		AACAAACA	0.4957	0.00775377	239.517
rs12515756	34857953	0.4	LEAP2	35559	Somalogic	Q969E1	132903188	5	C	T	0.1644	0.0108536	1358.23
rs12527307	34857953	-0.12	UST	35559	Somalogic	Q9Y2C2	148933158	6	C	A	0.0887	0.0145992	67.5619
rs12529201	34857953	0.15	GFRAL	35559	Somalogic	Q6UXV0	55401924	6	C	T	0.2648	0.00938539	255.433
rs12539742	34857953	0.08	Zyxin	35559	Somalogic	Q15942	143490004	7	A	G	0.2932	0.00903637	78.3775
rs1254123	34857953	-0.13	Glutathione S-transferase Pi	35559	Somalogic	P09211	67567341	11	C	T	0.4694	0.00820205	251.213
rs12548086	34857953	0.15	SCAR5	35559	Somalogic	Q6ZMJ2	27862269	8	C	G	0.131	0.0123479	147.571
rs12563495	34857953	-0.08	GSH0	35559	Somalogic	P48507	93919068	1	A	G	0.4367	0.00763227	109.868
rs1256430	34857953	-0.09	HOME2	35559	Somalogic	Q9NSB8	82850720	15	A	G	0.1645	0.0110313	66.5633
rs12572683	34857953	-0.31	ITIH5	35559	Somalogic	Q86UX2	7610458	10	G	A	0.2564	0.00994113	972.416
rs12574547	34857953	0.11	FJX1	35559	Somalogic	Q86VR8	36151539	11	G	A	0.3242	0.0086834	160.474
rs1259292	34857953	0.1	FSTL1	35559	Somalogic	Q12841	120417570	3	C	T	0.2616	0.00931286	115.301
rs12601658	34857953	-0.15	MCP-3	35559	Somalogic	P80098	34206404	17	A	T	0.217	0.0101837	216.958
rs12602950	34857953	-0.08	CN37	35559	Somalogic	P09543	41971811	17	G	A	0.2969	0.00881404	82.3815
rs1260326	34857953	-0.09	GCKR	35559	Somalogic	Q14397	27508073	2	T	C	0.3413	0.00872138	106.491
rs12607866	34857953	0.13	RAB31	35559	Somalogic	Q13636	9696477	18	C	T	0.2985	0.00904039	206.782
rs12628473	34857953	1.55	NPTXR	35559	Somalogic	O95502	38844712	22	G	A	0.0149	0.0402939	1479.74
rs12668458	34857953	0.05	DNJB6	35559	Somalogic	O75190	157352780	7	C	T	0.4385	0.0079214	39.8416
rs12695049	34857953	-0.2	XXLT1	35559	Somalogic	Q8NBI6	195268211	3	C	T	0.467	0.00834653	574.18
rs12717	34857953	-0.31	PSB1	35559	Somalogic	P20618	170553212	6	C	G	0.4587	0.00805877	1479.74
rs12722489	34857953	-0.08	IL-2 sRa	35559	Somalogic	P01589	6060049	10	T	C	0.2254	0.00984255	66.064
rs12729558	34857953	-0.29	KAT3	35559	Somalogic	Q6YP21	88937277	1	G	C	0.4945	0.00820155	1250.27
rs12749939	34857953	-0.27	DCUP	35559	Somalogic	P06132	45012761	1	T	C	0.2879	0.0085958	986.632
rs12751859	34857953	0.23	Alpha-amylase 2B	35559	Somalogic	P19961	103766047	1	C	T	0.0274	0.0252084	83.2462
rs12756933	34857953	0.06	fibromodulin	35559	Somalogic	Q06828	203369397	1	T	G	0.3363	0.00923824	42.1817
rs12761343	34857953	-0.34	ITIH5	35559	Somalogic	Q86UX2	7667407	10	C	G	0.3443	0.00915328	1379.76
rs12770171	34857953	-0.89	PSP-94	35559	Somalogic	P08118	46046508	10	A	G	0.1858	0.0231365	1479.74
rs12792040	34857953	-0.27	ESAM	35559	Somalogic	Q96AP7	124754254	11	A	G	0.0963	0.0139535	374.419
rs12877225	34857953	-0.14	SLIK5	35559	Somalogic	O94991	87995130	13	A	G	0.2563	0.00967594	209.349
rs12881545	34857953	-0.45	DLK1	35559	Somalogic	P80370	100709875	14	G	C	0.3898	0.0116982	1479.74
rs12884809	34857953	0.09	KLC1	35559	Somalogic	Q07866	103628983	14	A	G	0.3519	0.00879135	104.803
rs12889019	34857953	0.25	F177A	35559	Somalogic	Q8N128	35111070	14	A	G	0.4312	0.00813488	944.446
rs12891214	34857953	-0.2	alpha-1-antichymotrypsin complex	35559	Somalogic	P01011	94672092	14	T	C	0.4094	0.00790541	640.047
rs12897030	34857953	-0.22	RNase 1	35559	Somalogic	P07998	20814883	14	C	T	0.2965	0.0090383	592.478
rs12897422	34857953	-0.11	AP1G2	35559	Somalogic	O75843	23563818	14	A	G	0.1337	0.0115696	90.3957
rs12902310	34857953	0.11	IVD	35559	Somalogic	P26440	40423228	15	C	T	0.3621	0.00818068	180.803
rs12921264	34857953	-0.54	Neuropeptide W	35559	Somalogic	Q8N729	2020432	16	A	G	0.1837	0.0140379	1479.74
rs12930431	34857953	0.92	TPSB2	35559	Somalogic	P20231	1226639	16	A	G	0.167	0.0239164	1479.74
rs12933657	34857953	-0.08	ERG19	35559	Somalogic	P53602	88662105	16	G	A	0.1651	0.0110775	52.1551
rs12935091	34857953	-0.41	Haptoglobin, Mixed Type	35559	Somalogic	P00738	71491305	16	G	A	0.0443	0.0198409	427.018
rs12937557	34857953	-0.71	ENASE	35559	Somalogic	Q8NFI3	79081987	17	A	G	0.0366	0.0218515	1055.73
rs12939873	34857953	-0.06	Sphingosine kinase 1	35559	Somalogic	Q9NYA1	76464066	17	T	C	0.324	0.00870555	47.5018
rs12953909	34857953	0.78	SCCA2	35559	Somalogic	P48594	63655746	18	T	C	0.024	0.0254354	940.398
rs12967154	34857953	0.15	SPB8	35559	Somalogic	P50452	63972127	18	G	T	0.1986	0.0101176	219.8
rs12974746	34857953	-0.54	COMP	35559	Somalogic	P49747	18795739	19	G	A	0.0379	0.0218773	609.259
rs12980031	34857953	0.29	CD23	35559	Somalogic	P06734	7699550	19	G	T	0.2435	0.00993023	852.859
rs12983058	34857953	0.16	Siglec-7	35559	Somalogic	Q9Y286	51139527	19	T	G	0.2941	0.00935588	292.463
rs12986064	34857953	1.09	LIRB5	35559	Somalogic	O75023	54251270	19	T	C	0.492	0.0283357	1479.74
rs12990312	34857953	-0.21	PSP	35559	Somalogic	P05451	79094354	2	T	C	0.1099	0.0129842	261.581
rs12990985	34857953	-0.53	GKN2	35559	Somalogic	Q86XP6	68944477	2	C	T	0.019	0.0306706	298.613
rs13014644	34857953	-0.44	IL-18 Ra	35559	Somalogic	Q13478	102354903	2	T	G	0.0865	0.0144604	925.861
rs13020553	34857953	-0.7	IL-1 R4	35559	Somalogic	Q01638	102315366	2	G	C	0.4186	0.0181972	1479.74
rs13026869	34857953	0.05	PKDCC	35559	Somalogic	Q504Y2	42071416	2	A	G	0.2273	0.00943867	28.062
rs13060373	34857953	-0.08	PCNP	35559	Somalogic	Q8WW12	101631980	3	A	G	0.4863	0.00798128	100.47
rs13071423	34857953	0.25	Contactin-4	35559	Somalogic	Q8IWV2	2098694	3	A	C	0.1878	0.010921	524.029
rs13077895	34857953	-0.23	CHL1	35559	Somalogic	O00533	51395	3	G	A	0.3554	0.00864544	707.752
rs13078881	34857953	-1.36	Biotinidase	35559	Somalogic	P43251	15645186	3	C	G	0.0288	0.0353546	1479.74
rs13079063	34857953	0.42	ITIH3	35559	Somalogic	Q06033	52710444	3	G	A	0.4171	0.0109183	1479.74
rs13082490	34857953	-0.13	Contactin-4	35559	Somalogic	Q8IWV2	2817936	3	C	T	0.3056	0.00946867	188.499
rs13091025	34857953	-0.28	SEM3G	35559	Somalogic	Q9NS98	52433308	3	C	A	0.1137	0.0128755	472.922
rs13108218	34857953	-0.53	HGFA	35559	Somalogic	Q04756	3442204	4	A	G	0.362	0.0137779	1479.74
rs13117504	34857953	0.2	Factor I	35559	Somalogic	P05156	109737700	4	G	C	0.3832	0.00843651	561.998
rs13127468	34857953	-0.07	CBPZ	35559	Somalogic	Q66K79	8597931	4	A	C	0.4243	0.00835493	70.1957
rs13147018	34857953	-0.06	LAP	35559	Somalogic	P28838	17601722	4	G	A	0.1563	0.0114082	27.6611
rs13159365	34857953	-0.46	BGH3	35559	Somalogic	Q15582	136053744	5	T	C	0.4358	0.0119582	1479.74
rs13164140	34857953	0.27	Hexosaminidase B	35559	Somalogic	P07686	74734513	5	A	G	0.2706	0.00902096	895.822
rs13165400	34857953	0.1	F172A	35559	Somalogic	Q8WUF8	93755721	5	A	G	0.0957	0.014106	50.2567
rs13167730	34857953	0.38	TSP4	35559	Somalogic	P35443	80074424	5	T	G	0.0812	0.0154854	602.178
rs13171129	34857953	-0.51	UBCP1	35559	Somalogic	Q8WVY7	159306365	5	A	C	0.0304	0.0238359	457.803
rs13173581	34857953	-0.37	TIM-1	35559	Somalogic	Q96D42	157042797	5	T	C	0.272	0.00961853	1479.74
rs13178668	34857953	0.08	FER	35559	Somalogic	P16591	108771079	5	G	A	0.3821	0.00883604	81.9718
rs13179181	34857953	0.38	ISK6	35559	Somalogic	Q6UWN8	148196423	5	C	T	0.4885	0.00987849	1479.74
rs13180748	34857953	0.18	CMBL	35559	Somalogic	Q96DG6	10286630	5		TCCTTACTACC	0.2494	0.00947357	361.008
rs13183672	34857953	-0.07	FSTL4	35559	Somalogic	Q6MZW2	133197825	5	C	A	0.1972	0.0104906	44.5245
rs1320646	34857953	0.07	LRC32	35559	Somalogic	Q14392	76659003	11	T	C	0.2685	0.00937685	55.7291
rs13207171	34857953	0.76	TRML2	35559	Somalogic	Q5T2D2	41198081	6	T	C	0.1494	0.019757	1479.74
rs13244925	34857953	0.1	ERBB1	35559	Somalogic	P00533	55124563	7	A	C	0.4168	0.00816012	150.178
rs132618	34857953	0.4	APOL3	35559	Somalogic	O95236	36141452	22	T	A	0.4562	0.0103984	1479.74
rs13283456	34857953	-0.1	PGES2	35559	Somalogic	Q9H7Z7	128122474	9	T	C	0.1824	0.0106529	88.1181
rs1328599	34857953	0.13	PDLI1	35559	Somalogic	O00151	95294018	10	G	T	0.0575	0.0172057	57.0874
rs13308423	34857953	-0.12	NPTX2	35559	Somalogic	P47972	98654561	7	A	G	0.2966	0.00914841	172.057
rs13321	34857953	-0.27	Tenascin	35559	Somalogic	P24821	115030304	9	C	G	0.3125	0.00880413	940.49
rs13322383	34857953	-0.16	ALCAM	35559	Somalogic	Q13740	105529822	3	T	C	0.119	0.0125483	162.58
rs13347079	34857953	0.14	LIRA3	35559	Somalogic	Q8N6C8	54281073	19	C	T	0.2284	0.0126813	121.878
rs133688	34857953	-0.05	F19A5	35559	Somalogic	Q7Z5A7	48371876	22	G	A	0.2661	0.00855172	34.1848
rs13386282	34857953	0.18	Collectin Kidney 1	35559	Somalogic	Q9BWP8	3607076	2	CCCAACCCCCACAACCCCT		0.2092	0.0115306	243.691
rs1339891	34857953	0.2	EGLN1	35559	Somalogic	Q9GZT9	231420649	1	T	C	0.1336	0.0113745	309.17
rs13412535	34857953	-0.8	Protease nexin I	35559	Somalogic	P07093	224010157	2	A	G	0.1938	0.0207968	1479.74
rs13413887	34857953	-0.17	RHG25	35559	Somalogic	P42331	68769536	2	A	G	0.2319	0.00923297	339.012
rs1345405475	34857953	-0.52	DEFI6	35559	Somalogic	Q9H4E7	35276791	6	GTTTT		0.0232	0.0273195	362.294
rs1346790	34857953	0.11	FBLN3	35559	Somalogic	Q12805	55864736	2	T	C	0.2617	0.00924024	141.716
rs1354034	34857953	-0.08	ARF4	35559	Somalogic	P18085	56815721	3	T	C	0.3812	0.00783502	104.256
rs136148	34857953	-0.35	Apo L1	35559	Somalogic	O14791	36256885	22	C	T	0.2486	0.00914631	1464.35
rs136743	34857953	0.07	fibulin 1	35559	Somalogic	P23142	45532866	22	C	A	0.4453	0.00864795	65.5194
rs1369862	34857953	-0.24	ASAH2	35559	Somalogic	Q9NR71	50246248	10	G	A	0.3794	0.00869785	761.375
rs137867888	34857953	0.17	Alcadein alpha-1	35559	Somalogic	O94985	9823391	1	C	G	0.0196	0.0297662	32.6175
rs138131257	34857953	-1.61	ILT-2	35559	Somalogic	Q8NHL6	54572135	19	G	A	0.0659	0.0418536	1479.74
rs1383251	34857953	-0.09	ARMET	35559	Somalogic	P55145	51329409	3	G	A	0.1328	0.012345	53.15
rs138457055	34857953	-0.2	LOXL3	35559	Somalogic	P58215	74417751	2	C	T	0.0152	0.0335744	35.4849
rs138834887	34857953	0.5	UCMA	35559	Somalogic	Q8WVF2	13221289	10	A	C	0.0233	0.0272	337.91
rs138865936	34857953	0.25	FLII	35559	Somalogic	Q13045	18261705	17	T	C	0.0243	0.026111	91.6715
rs138933625	34857953	-0.19	Multifunctional protein ADE2	35559	Somalogic	P22234	56448446	4	G	C	0.0334	0.0213686	79.0599
rs13894	34857953	-0.33	SAT2	35559	Somalogic	Q96F10	7626584	17	A	G	0.0948	0.013795	572.249
rs139011716	34857953	0.23	GALP	35559	Somalogic	Q9UBC7	56178262	19	A	G	0.0191	0.029066	62.6161
rs139017	34857953	-0.09	SCUB1	35559	Somalogic	Q8IWY4	43233083	22	C	G	0.3989	0.00857739	110.097
rs1390357590,rs397860737	34857953	0.06	Bcl-10	35559	Somalogic	O95999	85323968	1	CAA		0.34	0.00880225	46.4638
rs139240369	34857953	-0.25	Periostin	35559	Somalogic	Q15063	37472287	13	T	C	0.0268	0.0259121	93.0841
rs139356332	34857953	-0.65	MFAP4	35559	Somalogic	P55083	19385973	17	C	G	0.0246	0.0267435	590.731
rs139391163,rs879784239,rs56968005	34857953	-0.18	OLR1	35559	Somalogic	P78380	10162953	12	CTTTGTGTGTGTGTG		0.0789	0.0145754	152.512
rs139477416	34857953	-0.3	I5P2	35559	Somalogic	P32019	37827489	1	G	C	0.1253	0.0121577	608.891
rs1395319	34857953	0.15	TS101	35559	Somalogic	Q99816	18526636	11	G	T	0.3269	0.00871457	296.272
rs139571703	34857953	-0.9	IGLL1	35559	Somalogic	P15814	23573433	22	T	C	0.0329	0.0246399	1334.16
rs1398015	34857953	-0.15	PF-4	35559	Somalogic	P02776	73891519	4	T	C	0.0591	0.0172409	75.6945
rs1399002	34857953	-0.11	ISK2	35559	Somalogic	P20155	56828960	4	A	G	0.4148	0.00818898	180.437
rs139956891	34857953	-0.16	HEM4	35559	Somalogic	P10746	125867593	10	G	A	0.0504	0.0181679	77.5589
rs139958347	34857953	-0.44	CRF2-12	35559	Somalogic	Q8IU57	24187233	1	C	G	0.0478	0.0189245	540.577
rs139977220	34857953	0.13	IL-22	35559	Somalogic	Q9GZX6	68267650	12	A	G	0.0523	0.0183874	49.9856
rs140185670	34857953	-0.55	Siglec-7	35559	Somalogic	Q9Y286	51142883	19	C	G	0.0856	0.015227	1304.66
rs140330169	34857953	0.24	LTB4DH	35559	Somalogic	Q14914	111567336	9	T	C	0.0436	0.0200958	142.631
rs140429928	34857953	-0.43	FUT10	35559	Somalogic	Q6P4F1	33472097	8	C	G	0.0484	0.0177403	587.512
rs140566115	34857953	-1.48	PPA6	35559	Somalogic	Q9NPH0	147654322	1	A	G	0.0262	0.0384741	1479.74
rs140592625	34857953	0.49	BST1	35559	Somalogic	Q10588	15703040	4	C	T	0.0167	0.0311235	247.865
rs140651348	34857953	0.5	GSTT2	35559	Somalogic	P0CG30	23941532	22	T	A	0.0538	0.0178247	786.855
rs140755383	34857953	-0.35	PGRP-L	35559	Somalogic	Q96PD5	15474182	19	A	C	0.1641	0.0108723	1036.32
rs140830837	34857953	-0.26	RL12	35559	Somalogic	P30050	127371358	9	T	C	0.0127	0.0345488	56.6346
rs140904849	34857953	0.18	IMA7	35559	Somalogic	O60684	31977167	1	T	C	0.0279	0.0241315	55.6386
rs140935232	34857953	0.23	FAM3B	35559	Somalogic	P58499	41331892	21	G	A	0.0227	0.0299116	59.1258
rs140983547	34857953	-0.6	AP1G2	35559	Somalogic	O75843	23565870	14	T	C	0.0102	0.0421283	202.84
rs141039288	34857953	-0.74	NAD(P)H dehydrogenase	35559	Somalogic	P15559	69630247	16	G	C	0.0298	0.0228782	1046.21
rs141111264	34857953	0.2	Marapsin	35559	Somalogic	Q9BQR3	2717894	16	C	T	0.0388	0.0208268	92.2183
rs1411262	34857953	-0.24	B7-H1	35559	Somalogic	Q9NZQ7	5459419	9	T	C	0.2599	0.0087818	746.888
rs1412635	34857953	-0.34	coagulation factor XIII B	35559	Somalogic	P05160	197053918	1	A	G	0.4709	0.00883865	1479.74
rs141298312	34857953	-0.24	SYDM	35559	Somalogic	Q6PI48	173839539	1	A	G	0.0299	0.0230748	108.18
rs141351189	34857953	0.28	Secretoglobin family 3A member 1	35559	Somalogic	Q96QR1	180601275	5	A	G	0.0253	0.0258216	117.584
rs141494464	34857953	-0.09	SF3B4	35559	Somalogic	Q15427	149875751	1	T	C	0.0864	0.0147669	37.1453
rs141574506	34857953	-0.15	DPOLM	35559	Somalogic	Q9NP87	44053918	7	C	T	0.0958	0.0135567	122.426
rs141588269	34857953	0.38	DERM	35559	Somalogic	Q07507	168843543	1	T	C	0.0261	0.0262748	209.165
rs141738509	34857953	-0.18	PGRP-I-alpha	35559	Somalogic	Q96LB9	153340595	1	C	A	0.0208	0.0278939	41.6414
rs141873458,rs563869237,rs757486024	34857953	0.96	BOLA1	35559	Somalogic	Q9Y3E2	149901961	1	C	CTTGG	0.0923	0.0249562	1479.74
rs141921160	34857953	-0.61	aldolase C	35559	Somalogic	P09972	28576910	17	T	C	0.0103	0.038742	247.91
rs142059440	34857953	0.46	DPOLM	35559	Somalogic	Q9NP87	44074256	7	C	G	0.021	0.0278262	273.28
rs142086573	34857953	0.29	Lumican	35559	Somalogic	P51884	90914869	12	T	C	0.0187	0.0309094	88.027
rs142109116	34857953	0.36	NPTX1	35559	Somalogic	Q15818	80470474	17	T	C	0.0166	0.0324937	122.746
rs142122182	34857953	-0.66	AK1C4	35559	Somalogic	P17516	5221378	10	G	A	0.1866	0.0171574	1479.74
rs142289742	34857953	0.12	Peroxiredoxin-6	35559	Somalogic	P30041	173468074	1	T	TA	0.1475	0.0111865	115.073
rs142370265	34857953	-0.19	Amylase, alpha 1A	35559	Somalogic	P04745	103485310	1	T	C	0.0591	0.0179194	112.425
rs142397557	34857953	0.17	GTPB9	35559	Somalogic	Q9NTK5	174087028	2	TTTCTTTTTTTTTTTTTG		0.1911	0.0101242	281.953
rs142493024	34857953	0.12	Collagen a1(VI)	35559	Somalogic	P12109	45993879	21	A	G	0.0332	0.0234872	26.1035
rs142680289	34857953	-0.65	BPI	35559	Somalogic	P17213	38313235	20	C	T	0.0543	0.019334	1130.27
rs142751091	34857953	-0.68	CYTF	35559	Somalogic	O76096	24926225	20	G	C	0.238	0.0176773	1479.74
rs142834436,rs777117157	34857953	-0.17	TXD12	35559	Somalogic	O95881	52055186	1	C		0.0889	0.0139083	149.4
rs143057135	34857953	0.39	TPST1	35559	Somalogic	O60507	65747005	7	T	C	0.0388	0.0219166	316.653
rs143095464	34857953	-0.61	LIRA4	35559	Somalogic	P59901	54305397	19	G	A	0.0109	0.0441306	191.064
rs143257534	34857953	-0.64	Adiponectin	35559	Somalogic	Q15848	186834099	3	T	C	0.0344	0.0241734	700.946
rs1433948	34857953	-0.15	ENPP2	35559	Somalogic	Q13822	119694004	8	C	A	0.4227	0.00849436	311.833
rs143646210	34857953	-1.08	CPNE1	35559	Somalogic	Q99829	35612055	20	A	G	0.0957	0.0280757	1479.74
rs143664050	34857953	-0.28	TES	35559	Somalogic	Q9UGI8	116211123	7	A	G	0.0136	0.0352445	63.115
rs143770903	34857953	0.22	IGSF3	35559	Somalogic	O75054	116577113	1	A	C	0.0193	0.0301382	53.2857
rs143801286	34857953	0.31	Amylase, alpha 1A	35559	Somalogic	P04745	104164765	1	A	G	0.0112	0.0401468	59.6242
rs1442120	34857953	0.09	IMPA3	35559	Somalogic	Q9NX62	57060572	8	A	G	0.0986	0.0130521	47.5469
rs144303868	34857953	0.16	KTHY	35559	Somalogic	P23919	241680143	2	C	G	0.0601	0.0173569	84.9761
rs1444206	34857953	-0.23	contactin-1	35559	Somalogic	Q12860	40682332	12	A	G	0.1531	0.0116145	392.149
rs144506209	34857953	-0.19	SULT 1A3	35559	Somalogic	P0DMM9	30124753	16	TGGTTTTTGTTTG		0.0175	0.0330422	33.0651
rs144706079	34857953	0.21	RPIA	35559	Somalogic	P49247	88769490	2	AATTATTTTTTTTTTTG		0.1079	0.0130059	260.709
rs144706539	34857953	1.95	TPSN	35559	Somalogic	O15533	33304176	6	A	G	0.0105	0.0506923	1479.74
rs144767533	34857953	-0.16	RCL	35559	Somalogic	O43598	43218400	6	C	T	0.0924	0.0140052	130.514
rs144788078	34857953	-0.29	Nectin-like protein 1	35559	Somalogic	Q8N126	159171311	1	C	T	0.0124	0.0354606	66.881
rs144875739	34857953	-0.97	LTB4DH	35559	Somalogic	Q14914	111431329	9	A	G	0.0171	0.0299587	1048.33
rs1448903	34857953	0.7	ADAM 23	35559	Somalogic	O75077	206444237	2	G	A	0.0981	0.0181972	1479.74
rs145038996	34857953	0.15	LRC4B	35559	Somalogic	Q9NT99	50082811	19	A	G	0.0492	0.0179792	69.6053
rs145122962	34857953	-0.18	COMP	35559	Somalogic	P49747	18795828	19	T	C	0.0157	0.0326321	30.4266
rs145188037	34857953	1.03	IGFBP-3	35559	Somalogic	P17936	45914866	7	A	G	0.0176	0.0311503	1093.32
rs145372333	34857953	-0.35	NDP kinase B	35559	Somalogic	P22392	51149056	17	A	G	0.039	0.0208355	282.182
rs145451983	34857953	0.23	SGK3	35559	Somalogic	Q96BR1	66846457	8	C	G	0.0199	0.0285834	64.748
rs145488887	34857953	0.13	ANP	35559	Somalogic	P01160	11767739	1	C	T	0.0461	0.0187554	48.0435
rs145650062	34857953	-0.34	FLRT3	35559	Somalogic	Q9NZU0	14660002	20	T	G	0.0264	0.0252346	181.536
rs145848488	34857953	-0.16	vWF	35559	Somalogic	P04275	6176637	12	A	G	0.0848	0.0143776	123.843
rs145954821	34857953	-0.21	Oligophrenin-1	35559	Somalogic	O60890	68443415	X	T	C	0.0173	0.0281993	55.4575
rs146084664	34857953	0.16	ATL1	35559	Somalogic	Q8N6G6	18687069	9	A	G	0.0383	0.0224888	50.6182
rs146174215	34857953	-0.54	SAP	35559	Somalogic	P02743	159574733	1	C	A	0.031	0.02366	520.903
rs1461993	34857953	0.07	Angiopoietin-1	35559	Somalogic	Q15389	107072760	8	A	G	0.3577	0.00871152	64.5666
rs146287686	34857953	-0.3	uPA	35559	Somalogic	P00749	73937934	10	A	G	0.0177	0.0316333	89.9402
rs146544605	34857953	-0.16	Phosphomannomutase 2	35559	Somalogic	O15305	8900886	16	G	C	0.0349	0.0226103	50.0759
rs1466733	34857953	0.05	CPN2	35559	Somalogic	P22792	194400269	3	G	A	0.2322	0.0100823	24.5934
rs146763870	34857953	0.34	PEDF	35559	Somalogic	P36955	1774444	17	T	C	0.0121	0.0380745	79.7423
rs146764173	34857953	-0.27	Sorbitol dehydrogenase	35559	Somalogic	Q00796	45079197	15	C	G	0.039	0.0212684	161.161
rs1468810	34857953	0.36	VITRN	35559	Somalogic	Q6UXI7	36766797	2	C	A	0.4048	0.00935857	1479.74
rs1469348	34857953	-0.62	LY75	35559	Somalogic	O60449	159844036	2	G	A	0.29	0.0161175	1479.74
rs146991669	34857953	-0.1	PGRP-L	35559	Somalogic	Q96PD5	15361553	19	T	C	0.0445	0.020635	23.485
rs147145691	34857953	-0.27	Desmoglein-2	35559	Somalogic	Q14126	31526091	18	T	C	0.0225	0.0285714	89.3024
rs147255904	34857953	0.16	sICAM-5	35559	Somalogic	Q9UMF0	10280921	19	T	A	0.0562	0.0182862	76.5584
rs147539232	34857953	-0.46	FCN1	35559	Somalogic	O00602	134913035	9	A	G	0.0105	0.041777	121.239
rs147712721	34857953	-0.18	SULT 1A3	35559	Somalogic	P0DMM9	29771895	16	C	G	0.0398	0.0211116	72.6945
rs147886588	34857953	0.13	ASF1A	35559	Somalogic	Q9Y294	118894738	6	GTTGTTTGAGCGGAG		0.1641	0.0105728	151.185
rs147967693	34857953	-0.11	G6PD	35559	Somalogic	P11413	154410919	X	T	C	0.0724	0.0144446	57.9932
rs148050290	34857953	-0.11	CATO	35559	Somalogic	P43234	155968404	4	C	T	0.0306	0.0235097	21.8922
rs148084734	34857953	1.01	ABP1	35559	Somalogic	P19801	150859441	7	G	C	0.0267	0.026256	1479.74
rs1480999	34857953	-0.25	GFRa-2	35559	Somalogic	O00451	21616577	8	G	A	0.4387	0.00850612	863.807
rs148108087	34857953	0.2	IGLO5	35559	Somalogic	A6NGN9	51278201	19	A	G	0.0534	0.0178214	125.944
rs148212596	34857953	0.77	GLRX2	35559	Somalogic	Q9NS18	193105381	1	G	A	0.0324	0.0226983	1150.79
rs148328786	34857953	0.15	GRB2-related adapter protein 2	35559	Somalogic	O75791	39946989	22	G	A	0.0481	0.0187269	64.1583
rs148337125	34857953	0.36	CO6A2	35559	Somalogic	P12110	46132608	21	G	T	0.0473	0.0194146	343.834
rs148455330	34857953	-0.22	ERG19	35559	Somalogic	P53602	88656439	16	T	C	0.0181	0.0280161	61.6639
rs148490733	34857953	0.78	GSTM3-3	35559	Somalogic	P09488	109699212	1	A	G	0.2201	0.0244363	1018.87
rs148521011	34857953	0.17	HBD-1	35559	Somalogic	P60022	6900255	8	G	T	0.0145	0.0330769	26.4148
rs148661190	34857953	0.26	SOD3	35559	Somalogic	P08294	24795989	4	C	A	0.0419	0.0217879	142.402
rs148759762	34857953	0.71	PCOC2	35559	Somalogic	Q9UKZ9	142889671	3	A	G	0.0193	0.0316162	504.311
rs148788997	34857953	0.2	SULT 1A3	35559	Somalogic	P0DMM9	30311847	16	C	G	0.1409	0.0122389	267.04
rs148934624	34857953	-0.46	Siglec-6	35559	Somalogic	O43699	51530506	19	A	G	0.0143	0.0344775	178.01
rs148990087	34857953	-0.21	VWA2	35559	Somalogic	Q5GFL6	114251043	10	A	G	0.0375	0.0220763	90.4869
rs149329796	34857953	0.24	VASN	35559	Somalogic	Q6EMK4	4378652	16	A	G	0.0141	0.0354159	45.9225
rs149587326,rs34006263,rs533973612,rs72101945	34857953	-0.06	AS3MT	35559	Somalogic	Q9HBK9	102879894	10	GTA		0.2563	0.00994121	36.427
rs1497237	34857953	-0.08	LRIG3	35559	Somalogic	Q6UXM1	58763470	12	C	T	0.3822	0.00881161	82.427
rs149780991	34857953	-0.22	TLR2	35559	Somalogic	O60603	153773665	4	G	A	0.012	0.0344481	40.7862
rs149882444	34857953	-0.34	ABP1	35559	Somalogic	P19801	150607723	7	G	A	0.0182	0.0312941	118.041
rs150037800	34857953	0.47	PSG9	35559	Somalogic	Q00887	43266733	19	T	G	0.0139	0.0326339	207.424
rs150062710	34857953	0.39	Alpha-amylase 2B	35559	Somalogic	P19961	104367062	1	C	T	0.0151	0.0348975	124.893
rs150267769	34857953	-0.9	DPP2	35559	Somalogic	Q9UHL4	137113991	9	A	G	0.013	0.0354076	646.088
rs150394890	34857953	-0.78	CAN2	35559	Somalogic	P17655	223676678	1	T	G	0.0126	0.037461	433.542
rs150650108	34857953	-0.17	CHL1	35559	Somalogic	O00533	96730	3	AAAAAGAT		0.0189	0.0287756	34.9019
rs150665764	34857953	-0.37	CD97	35559	Somalogic	Q9UHX3	14388802	19	C	G	0.0198	0.0309933	142.518
rs150884181	34857953	-0.57	Gastric intrinsic factor	35559	Somalogic	P27352	59843108	11	G	A	0.0227	0.0269005	448.98
rs150930997	34857953	0.36	MRC2	35559	Somalogic	Q9UBG0	62476572	17	C	G	0.0155	0.033355	116.488
rs151025609	34857953	-0.28	FUT5	35559	Somalogic	Q11128	5755092	19	T	C	0.0107	0.0423498	43.7132
rs151058	34857953	-0.56	ADAMTS-5	35559	Somalogic	Q9UNA0	26939253	21	T	C	0.1208	0.0145578	1479.74
rs1529457	34857953	0.08	TSP4	35559	Somalogic	P35443	79833709	5	T	C	0.3924	0.00843341	89.9857
rs15303	34857953	-0.76	Esterase D	35559	Somalogic	P10768	46771495	13	T	C	0.0144	0.0335489	513.182
rs1532673	34857953	0.12	PDGFD	35559	Somalogic	Q9GZP0	104139237	11	G	T	0.3666	0.00836726	205.682
rs153479	34857953	-0.17	SAP3	35559	Somalogic	P17900	151260217	5	G	A	0.4698	0.00822582	427.109
rs1541871	34857953	-0.2	LSAMP	35559	Somalogic	Q13449	116383969	3	T	C	0.1514	0.01132	312.154
rs1544434	34857953	0.13	VWC2	35559	Somalogic	Q2TAL6	49502717	7	G	A	0.4149	0.0083951	239.792
rs1560093	34857953	-0.07	SCGF-beta	35559	Somalogic	Q9Y240	50752794	19	C	G	0.3267	0.00939595	55.5028
rs15881	34857953	-0.31	GFRa-2	35559	Somalogic	O00451	21693256	8	A	C	0.4951	0.00846825	1340.1
rs1602566	34857953	0.12	NB5R2	35559	Somalogic	Q6BCY4	6929784	11	G	C	0.3423	0.00861151	194.18
rs160438	34857953	0.08	RIPK2	35559	Somalogic	O43353	89643912	8	G	A	0.1329	0.0111945	51.0701
rs1624327	34857953	-0.07	TrkB	35559	Somalogic	Q16620	84814375	9	A	G	0.2952	0.00937685	55.7291
rs1624358	34857953	-0.53	Kallikrein 7	35559	Somalogic	P49862	50983919	19	T	G	0.0854	0.0152118	1213.92
rs1630171	34857953	0.28	ISK4	35559	Somalogic	O60575	33234041	9	G	A	0.1527	0.0111604	629.443
rs163352	34857953	0.29	Contactin-4	35559	Somalogic	Q8IWV2	3056357	3	G	C	0.1989	0.0109025	707.522
rs1635276	34857953	0.22	MIP-5	35559	Somalogic	Q16663	35975141	17	G	A	0.182	0.010796	415.256
rs1635277	34857953	-0.35	HCC-4	35559	Somalogic	O15467	35975155	17	A	G	0.182	0.0112806	962.664
rs1641511	34857953	0.07	CD68	35559	Somalogic	P34810	7656359	17	G	A	0.2222	0.01035	45.742
rs1674779	34857953	0.8	FcRIIIa	35559	Somalogic	P08637	161589994	1	A	G	0.2158	0.0207968	1479.74
rs1675513	34857953	-0.19	HEM6	35559	Somalogic	P36551	98589854	3	G	A	0.139	0.0118373	257.635
rs16834610	34857953	0.13	GLT13	35559	Somalogic	Q8IUC8	153873982	2	T	C	0.0495	0.0191931	45.8774
rs16837000	34857953	-0.15	Neuropilin-2	35559	Somalogic	O60462	205130682	2	T	G	0.1971	0.0104105	207.607
rs16837641	34857953	0.12	Neuropilin-2	35559	Somalogic	O60462	205770145	2	A	G	0.3097	0.00923858	168.714
rs16850073	34857953	0.65	GCP-2	35559	Somalogic	P80162	73838282	4	T	C	0.3885	0.0168974	1479.74
rs16851364	34857953	-0.24	fibromodulin	35559	Somalogic	Q06828	203349016	1	A	G	0.0771	0.0154003	242.865
rs16854533	34857953	0.29	NFASC	35559	Somalogic	O94856	204852036	1	A	G	0.1015	0.0139567	431.75
rs16865705	34857953	0.15	Protease nexin I	35559	Somalogic	P07093	224268510	2	C	G	0.1441	0.0124821	144.414
rs16909138	34857953	-0.1	FABPA	35559	Somalogic	P15090	81453981	8	TT		0.1442	0.0115043	75.5581
rs16942556	34857953	0.9	annexin II	35559	Somalogic	P07355	60395052	15	T	C	0.0411	0.0233964	1479.74
rs16950591	34857953	0.17	Carbonic Anhydrase X	35559	Somalogic	Q9NS85	51828640	17	C	T	0.1504	0.011533	217.279
rs16971802	34857953	-0.76	HCC-1	35559	Somalogic	Q16627	35984351	17	C	T	0.0501	0.019757	1479.74
rs17001208	34857953	0.82	ASAHL	35559	Somalogic	Q02083	75915873	4	C	T	0.0531	0.0213167	1479.74
rs17010021	34857953	-0.22	LOXL3	35559	Somalogic	P58215	74534412	2	A	T	0.059	0.0173396	160.978
rs1701958	34857953	0.6	kallikrein 10	35559	Somalogic	O43240	50973459	19	G	C	0.1051	0.0155976	1479.74
rs17037076	34857953	-0.29	annexin IV	35559	Somalogic	P09525	69806517	2	A	G	0.2209	0.00960399	911.785
rs1704878	34857953	-0.3	CHSTB	35559	Somalogic	Q9NPF2	104577480	12	A	G	0.3021	0.00885854	1146.88
rs17050272	34857953	0.34	Inhibin bB chain	35559	Somalogic	P09529	120548864	2	A	G	0.4176	0.00883865	1479.74
rs17091005	34857953	0.55	Vaspin	35559	Somalogic	Q86U17	94522070	14	C	T	0.2424	0.00941665	3411.4
rs1711431	34857953	0.11	MMP-7	35559	Somalogic	P09237	102603338	11	T	A	0.3326	0.0088687	153.839
rs17200067	34857953	1.19	MICA	35559	Somalogic	Q29983	31402945	6	T	C	0.031	0.0309353	1479.74
rs17220750	34857953	0.19	C5a	35559	Somalogic	P01031	121025721	9	A	G	0.1074	0.0137474	191.014
rs17288108	34857953	-0.25	NET4	35559	Somalogic	Q9HB63	95738117	12	G	A	0.1424	0.011716	455.322
rs1729408	34857953	-0.06	Apo A-IV	35559	Somalogic	P06727	116804102	11	G	A	0.3437	0.00804711	55.5933
rs17300539	34857953	0.38	Adiponectin	35559	Somalogic	Q15848	186841671	3	A	G	0.0685	0.0167948	511.941
rs17332620	34857953	0.34	Elafin	35559	Somalogic	P19957	45148865	20	T	C	0.2012	0.0102277	1105.1
rs17360661	34857953	-0.33	MMP-1	35559	Somalogic	P03956	102830158	11	G	A	0.0183	0.0314049	110.416
rs17388251	34857953	-0.42	PPIC	35559	Somalogic	P45877	123024708	5	C	T	0.3898	0.0109183	1479.74
rs1740073	34857953	0.12	VEGF121	35559	Somalogic	P15692	43979661	6	T	C	0.3805	0.00917408	171.095
rs17408150	34857953	-1.41	LRAP	35559	Somalogic	Q6P179	96903554	5	A	T	0.0651	0.0366544	1479.74
rs17482078	34857953	-1.07	ARTS1	35559	Somalogic	Q9NZ08	96783162	5	T	C	0.2204	0.0278158	1479.74
rs17504565	34857953	-0.84	GKN2	35559	Somalogic	Q86XP6	68932692	2	A	G	0.0505	0.0218367	1479.74
rs1755286	34857953	-0.05	ATL1	35559	Somalogic	Q8N6G6	17960184	9	C	T	0.3872	0.00932096	28.7753
rs17583220	34857953	-0.12	Macrophage scavenger receptor	35559	Somalogic	P21757	16556987	8	C	T	0.3937	0.00820697	213.795
rs17599	34857953	-0.1	CAN2	35559	Somalogic	P17655	223766378	1	C	A	0.2836	0.00974486	105.305
rs17602343	34857953	-0.3	TICN3	35559	Somalogic	Q9BQ16	167528147	4	C	T	0.0219	0.0276714	117.539
rs1760928	34857953	-0.08	PNP	35559	Somalogic	P00491	20487536	14	G	A	0.2368	0.00945113	71.6494
rs17623554	34857953	0.16	AMPE	35559	Somalogic	Q07075	110550531	4	A	T	0.079	0.0154288	107.541
rs1763559	34857953	0.29	ECP	35559	Somalogic	P12724	20881449	14	A	G	0.2619	0.00949422	932.992
rs17643398	34857953	-0.32	TRML2	35559	Somalogic	Q5T2D2	41201941	6	T	G	0.0922	0.0149618	457.435
rs17658212	34857953	-0.4	HAI-1	35559	Somalogic	O43278	40853721	15	T	C	0.0475	0.0194503	422.929
rs17658926	34857953	0.2	kallikrein 14	35559	Somalogic	Q9P0G3	51081153	19	A	G	0.2115	0.0103113	376.211
rs1767407	34857953	-0.09	FLRT2	35559	Somalogic	O43155	85213582	14	A	G	0.2845	0.00947799	90.168
rs17683306	34857953	-0.1	FSTL4	35559	Somalogic	Q6MZW2	133316589	5	T	C	0.089	0.0148444	45.3812
rs17693106	34857953	-0.05	ANR27	35559	Somalogic	Q96NW4	32634149	19	A	G	0.4023	0.0077778	41.3263
rs17696707	34857953	-0.2	TXND5	35559	Somalogic	Q8NBS9	7884009	6	A	G	0.1007	0.0135368	218.287
rs17699478	34857953	-0.52	RAR-responsive protein TIG1	35559	Somalogic	P49788	158708454	3	T	C	0.2078	0.0135179	1479.74
rs17720606	34857953	-0.06	PYGL	35559	Somalogic	P06737	50864597	14	A	C	0.2866	0.00824756	52.9238
rs17783344	34857953	-0.43	GRAN	35559	Somalogic	P28676	162352383	2	G	T	0.0954	0.0134947	1015.34
rs17806420	34857953	-0.1	Cytochrome b5	35559	Somalogic	P00167	74316132	18	T	C	0.1905	0.00993162	101.382
rs17817077	34857953	0.28	CNDP1	35559	Somalogic	Q96KN2	74542308	18	A	G	0.3895	0.00844852	1098.38
rs17823568	34857953	-0.12	BMPER	35559	Somalogic	Q8N8U9	34054928	7	G	C	0.2447	0.00957437	157.088
rs1783281	34857953	-0.12	NCAM2	35559	Somalogic	O15394	20954836	21	A	G	0.2273	0.00977875	150.59
rs17843929	34857953	0.27	PPID	35559	Somalogic	Q08752	158715961	4	T	C	0.2608	0.00931115	840.854
rs17850756	34857953	-0.29	QPCTL	35559	Somalogic	Q9NXS2	45703004	19	A		0.2793	0.00908687	1018.51
rs17854972	34857953	0.38	GSTM4	35559	Somalogic	Q03013	109713505	1	A	G	0.1261	0.0133774	806.909
rs17855838	34857953	0.73	FUT10	35559	Somalogic	Q6P4F1	33389073	8	C	G	0.2227	0.0189771	1479.74
rs17860955	34857953	-1.11	MMP-10	35559	Somalogic	P09238	102778751	11	C	T	0.0117	0.0385597	828.665
rs17875523	34857953	-1.06	IL-16	35559	Somalogic	Q14005	81304211	15	T	C	0.0869	0.0275558	1479.74
rs1791679	34857953	0.18	CATF	35559	Somalogic	Q9UBX1	66570403	11	A		0.3047	0.00853872	444.385
rs1799815	34857953	-0.15	IR	35559	Somalogic	P06213	7125508	19	A	G	0.0521	0.018881	63.115
rs1799886	34857953	0.2	Trypsin 2	35559	Somalogic	P07478	142800839	7	C	T	0.4101	0.00842239	563.883
rs1800435	34857953	-0.42	HEM2	35559	Somalogic	P13716	113391611	9	G	C	0.0868	0.0146945	816.936
rs1800451	34857953	-1.18	MBL	35559	Somalogic	P11226	52771466	10	T	C	0.0129	0.0369383	1020.49
rs1800493	34857953	-0.81	RAP	35559	Somalogic	P30533	3514832	4	T	C	0.0101	0.039703	416.221
rs1800947	34857953	-0.24	CRP	35559	Somalogic	P02741	159713648	1	G	C	0.0624	0.0173359	191.66
rs1801198	34857953	0.51	Holo-TC II	35559	Somalogic	P20062	30615623	22	G	C	0.4099	0.0322351	250.313
rs1801257	34857953	0.08	GPR56	35559	Somalogic	Q9Y653	57655473	16	G	C	0.4913	0.0080288	99.2839
rs1801274	34857953	-1.24	FCG2A	35559	Somalogic	P12318	161509955	1	A	G	0.4405	0.0322351	1479.74
rs1801689	34857953	-1.89	b2-Glycoprotein I	35559	Somalogic	P02749	66214462	17	C	A	0.0107	0.0491325	1479.74
rs1805312	34857953	-0.34	HEM2	35559	Somalogic	P13716	113390710	9	G	C	0.0877	0.0144392	554.459
rs1806848	34857953	0.42	PSG5	35559	Somalogic	Q15238	43082465	19	G	T	0.2967	0.0109183	1479.74
rs1816086	34857953	-0.12	Endocan	35559	Somalogic	Q9NQ30	54957205	5	C	T	0.4374	0.00837473	205.315
rs181769	34857953	0.09	Integrin alpha-2	35559	Somalogic	P17301	52981625	5	C	A	0.3151	0.00811888	122.883
rs181929025	34857953	-0.34	MXRA8	35559	Somalogic	Q9BRK3	1355705	1	T	C	0.0152	0.0349676	94.5425
rs182701993	34857953	-0.67	BPI	35559	Somalogic	P17213	38338719	20	C	T	0.0874	0.0174173	1479.74
rs182726108	34857953	-0.4	LPLC1	35559	Somalogic	Q8TDL5	33202998	20	T	C	0.013	0.0368952	117.539
rs182768721	34857953	-0.7	Pseudocholinesterase	35559	Somalogic	P06276	165758428	3	AAATAAAATAAAAAAAAAAA		0.0611	0.0181972	1479.74
rs1829575	34857953	-0.34	SAA	35559	Somalogic	P0DJI8	18266203	11	G	C	0.1922	0.0103894	1070.96
rs182962222	34857953	0.99	GST M1-1	35559	Somalogic	P09488	109686932	1	T	A	0.0179	0.0324417	931.243
rs1838343	34857953	-0.2	contactin-1	35559	Somalogic	Q12860	40802428	12	T	C	0.4596	0.00832059	577.766
rs184262	34857953	-0.42	TIMP-4	35559	Somalogic	Q99727	12093240	3	A	G	0.1607	0.0111622	1415.8
rs185257	34857953	0.28	EPHB1	35559	Somalogic	P54762	134953443	3	A	C	0.4766	0.00801519	1220.36
rs1856894	34857953	-0.12	ATL1	35559	Somalogic	Q8N6G6	18528567	9	A	G	0.4349	0.00867312	191.431
rs1858830	34857953	-0.13	Met	35559	Somalogic	P08581	116672385	7	G	C	0.4273	0.00855191	231.079
rs1859788	34857953	1.31	PILRA isoform FDF03-deltaTM	35559	Somalogic	Q9UKJ1	100374211	7	A	G	0.3039	0.0337948	1502.59
rs186268843	34857953	1.07	HRG	35559	Somalogic	P04196	186661567	3	A	G	0.1676	0.0278158	1479.74
rs1865234	34857953	0.08	PGRP-I-alpha	35559	Somalogic	Q96LB9	153343308	1	T	C	0.101	0.0128197	38.9423
rs1867312	34857953	-0.12	PLEK	35559	Somalogic	P08567	68392849	2	C	A	0.4493	0.00838972	204.582
rs1867981	34857953	0.27	prosaposin	35559	Somalogic	P07602	71835464	10	C	T	0.4849	0.00808405	1115.5
rs186851142	34857953	-1.19	SEM4D	35559	Somalogic	Q92854	89376371	9	AA		0.0775	0.0309353	1479.74
rs1869085	34857953	-0.1	STIM1	35559	Somalogic	Q13586	3883134	11	C	A	0.3255	0.00894809	124.893
rs187119299	34857953	0.27	NAR3	35559	Somalogic	Q13508	76052700	4	T	C	0.0318	0.0237212	129.555
rs1875445	34857953	0.14	T132D	35559	Somalogic	Q14C87	129860675	12	T	C	0.0532	0.0187385	55.8197
rs1878861	34857953	0.33	RTP4	35559	Somalogic	Q96DX8	187375904	3	G	A	0.4167	0.00857869	1479.74
rs188172480	34857953	-0.28	Prolylcarboxypeptidase	35559	Somalogic	P42785	82882681	11	A	G	0.0219	0.0288177	94.4058
rs188302747	34857953	0.14	G6B	35559	Somalogic	O95866	32265199	6	G	C	0.0349	0.0220928	40.1564
rs188357839	34857953	-0.2	SEZ6L	35559	Somalogic	Q9BYH1	26367507	22	G	C	0.0219	0.0273984	53.2857
rs1888560	34857953	-0.29	RNAS4	35559	Somalogic	P34096	20696086	14	T	C	0.3199	0.00880389	1085.04
rs1889407	34857953	-0.07	GSH0	35559	Somalogic	P48507	94023997	1	G	T	0.4849	0.00817438	73.3307
rs189132790	34857953	-0.24	SEM5A	35559	Somalogic	Q13591	9546099	5	GCGGAGAGCGCGGGGCGCAGAGCGCTGGGCG		0.0164	0.0349052	47.2761
rs189534942	34857953	0.23	GPVI	35559	Somalogic	Q9HCN6	55032557	19	A	G	0.0238	0.0272065	71.4677
rs189722035	34857953	0.56	Laminin gamma-2	35559	Somalogic	Q13753	183180591	1	AA		0.0109	0.038423	212.42
rs1903176	34857953	-0.06	TLL1	35559	Somalogic	O43897	165742950	4	A	T	0.3621	0.00884964	45.9676
rs1908671	34857953	-0.1	CBPM	35559	Somalogic	P14384	69039624	12	C	G	0.2931	0.00893991	125.122
rs190945668	34857953	-0.45	GGH	35559	Somalogic	Q92820	63038557	8	G	T	0.0396	0.020837	466.396
rs191099736	34857953	-0.49	NET4	35559	Somalogic	Q9HB63	95750848	12	T	C	0.0104	0.0431717	128.823
rs191829509	34857953	0.11	ARF4	35559	Somalogic	P18085	57624220	3	A	G	0.0622	0.0174172	39.8865
rs1921	34857953	0.31	UCRP	35559	Somalogic	P05161	1014228	1	A	G	0.4572	0.00820601	1427.12
rs192168022	34857953	-0.33	F171B	35559	Somalogic	Q6P995	186748320	2	TC		0.0124	0.0346913	90.4869
rs1922804	34857953	-0.05	LRRT4	35559	Somalogic	Q86VH4	77467668	2	A	T	0.3135	0.00809687	38.1334
rs192331981	34857953	0.26	Ferritin light chain	35559	Somalogic	P02792	48927887	19	T	G	0.0169	0.0321209	65.5194
rs192436452	34857953	0.29	NT5M	35559	Somalogic	Q9NPB1	17303358	17	C	G	0.0425	0.0193086	225.577
rs192565874	34857953	-0.15	SNP29	35559	Somalogic	O95721	20688681	22	A	G	0.1033	0.0129037	135.131
rs1926318	34857953	0.22	DCAK1	35559	Somalogic	O15075	36070005	13	T	C	0.2111	0.00997025	486.892
rs192726277	34857953	0.3	CCP1	35559	Somalogic	P53805	34560626	21	C	T	0.0125	0.0356801	70.6954
rs192923146	34857953	-0.41	GFRa-2	35559	Somalogic	O00451	21897507	8	T	G	0.0184	0.0316253	168.073
rs192970887	34857953	0.14	AL3B1	35559	Somalogic	P43353	67847195	11	T	C	0.0205	0.0279297	25.126
rs193228861	34857953	-0.18	PSG4	35559	Somalogic	Q00888	41730113	19	C	A	0.0114	0.037143	23.485
rs1932955	34857953	-0.08	FLRT3	35559	Somalogic	Q9NZU0	14680460	20	A	G	0.3984	0.00796503	100.88
rs1934913	34857953	0.37	BPI	35559	Somalogic	P17213	38296880	20	C	T	0.4054	0.00961853	1479.74
rs1935451	34857953	0.3	HEM4	35559	Somalogic	P10746	125816857	10	G	A	0.1103	0.0131993	516.583
rs1941	34857953	-1.37	HEBP1	35559	Somalogic	Q9NRV9	12975329	12	G	C	0.0274	0.0356146	1479.74
rs1951435	34857953	-0.63	KI2S2	35559	Somalogic	P43631	54740379	19	A	C	0.4509	0.0163775	1479.74
rs1956335	34857953	0.54	MDGA2	35559	Somalogic	Q7Z553	47841523	14	T	C	0.1207	0.0140379	1479.74
rs1958078	34857953	-0.25	SMOC1	35559	Somalogic	Q9H4F8	69888141	14	A	C	0.1328	0.0122244	418.242
rs1965359	34857953	0.23	GFRAL	35559	Somalogic	Q6UXV0	55390757	6	A	G	0.0504	0.0188055	149.583
rs1968586	34857953	-0.13	Angiopoietin-2	35559	Somalogic	O15123	6421990	8	T	C	0.3488	0.00880539	217.966
rs1969539	34857953	0.28	Spondin-1	35559	Somalogic	Q9HCB6	14017074	11	A	G	0.452	0.00822845	1157.92
rs1980606	34857953	-0.28	CD48	35559	Somalogic	P09326	160684996	1	A	G	0.1829	0.0108897	661.123
rs1980983	34857953	0.11	CO6A2	35559	Somalogic	P12110	46139080	21	G	A	0.2473	0.00920614	142.768
rs198389	34857953	0.26	N-terminal pro-BNP	35559	Somalogic	P16860	11859214	1	G	A	0.3997	0.00799643	1057.19
rs1989357	34857953	-0.12	Eotaxin	35559	Somalogic	P51671	34227435	17	T	A	0.3912	0.0085953	194.913
rs199560361	34857953	-0.42	CL12A	35559	Somalogic	Q5QGZ9	9965254	12	C	T	0.2623	0.0109183	1479.74
rs1995640	34857953	-0.05	TGM4	35559	Somalogic	P49221	44901577	3	T	C	0.4112	0.00789028	40.1564
rs1997365	34857953	-0.06	MK08	35559	Somalogic	P45983	48299932	10	C	A	0.2919	0.00946304	40.2014
rs199865602	34857953	1.51	LIRA6	35559	Somalogic	Q6PI73	54220507	19	A	G	0.0825	0.039254	1479.74
rs2005199	34857953	1.01	Siglec-6	35559	Somalogic	O43699	51529952	19	A	G	0.0812	0.026256	1479.74
rs200656	34857953	0.44	Siglec-3	35559	Somalogic	P20138	51221070	19	T	C	0.2	0.0119855	1347.69
rs2006707	34857953	-0.22	MATN3	35559	Somalogic	O15232	20009857	2	C	T	0.1139	0.0129335	289.342
rs201072484	34857953	-0.47	SPF45	35559	Somalogic	Q96I25	6091013	10	TTATATATTTT		0.0434	0.0202648	537.911
rs2012801	34857953	-0.25	NCAM-120	35559	Somalogic	P13591	113125732	11	A	G	0.2185	0.0100723	616.063
rs201285786	34857953	0.06	INDO	35559	Somalogic	P14902	39923390	8	CGAGACTCCGTCTCAA		0.3102	0.008628	48.3595
rs201331205	34857953	0.33	NEUFC	35559	Somalogic	Q8WUJ1	4143642	17	CGCGA		0.0615	0.0165887	395.732
rs201340051,rs70953866	34857953	0.08	GPN1	35559	Somalogic	Q9HCN4	27556284	2	CT		0.2164	0.00982569	66.2909
rs2014055	34857953	-0.12	MRC2	35559	Somalogic	Q9UBG0	62664556	17	A	G	0.1736	0.011045	118.041
rs2015227	34857953	0.16	COFA1	35559	Somalogic	P39059	98992586	9	C	T	0.3459	0.00906065	311.833
rs201690612,rs758543954	34857953	-0.13	PI42A	35559	Somalogic	P48426	22890263	10	AAACCAT		0.2774	0.00918609	200.274
rs2020854	34857953	-0.31	Apo F	35559	Somalogic	Q13790	56349583	12	C	T	0.0901	0.0144414	460.79
rs2020921	34857953	-0.59	tPA	35559	Somalogic	P00750	42187447	8	A	G	0.0334	0.0230774	653.628
rs202186298	34857953	0.2	CLC4G	35559	Somalogic	Q6UXB4	7736499	19	C		0.0746	0.015484	166.837
rs2021916	34857953	-0.27	GP116	35559	Somalogic	Q8IZF2	46946784	6	T	G	0.1452	0.0113684	564.067
rs2024887	34857953	0.07	GDE5	35559	Somalogic	Q9NPB8	5720059	20	G	A	0.3683	0.00831201	70.9225
rs2025727	34857953	-0.27	B3GLT	35559	Somalogic	Q6Y288	31311017	13	G	A	0.233	0.00916274	868.315
rs2034555	34857953	-0.11	PDGFD	35559	Somalogic	Q9GZP0	103627706	11	A	G	0.2436	0.00948518	134.491
rs2038332	34857953	-0.19	RF1ML	35559	Somalogic	Q9UGC7	152999591	6	G	A	0.2119	0.00944908	404.322
rs2040487	34857953	0.14	SHAN3	35559	Somalogic	Q9BYB0	50708587	22	G	A	0.4703	0.00807933	300.265
rs204074	34857953	-0.1	41	35559	Somalogic	P11171	28865051	1	C	T	0.1135	0.0128006	61.0292
rs2041144	34857953	0.17	CECR1	35559	Somalogic	Q9NZK5	17242284	22	C	G	0.4438	0.0090811	350.446
rs2041388	34857953	1.33	TPSNR	35559	Somalogic	Q9BX59	6453670	12	A	G	0.2653	0.0345747	1479.74
rs2042482	34857953	-0.12	HGD	35559	Somalogic	Q93099	120675205	3	A	T	0.2603	0.0090349	176.407
rs2043970	34857953	-0.46	EPHB2	35559	Somalogic	P29323	22735452	1	GAAGAAGAAGAAGC		0.0819	0.0148589	958.385
rs2048335	34857953	-0.05	Sperm-associated antigen 2	35559	Somalogic	Q16222	162606415	1	A	G	0.2442	0.00860831	33.7368
rs20654	34857953	-0.07	MARE1	35559	Somalogic	Q15691	32830490	20	G	A	0.3116	0.00925729	57.178
rs2070600	34857953	-0.74	sRAGE	35559	Somalogic	Q15109	32183666	6	T	C	0.0431	0.0201218	1352.47
rs2071065	34857953	-0.06	Triosephosphate isomerase	35559	Somalogic	P60174	6867905	12	C	T	0.2881	0.0094472	40.3363
rs2071387	34857953	0.09	CRBP	35559	Somalogic	P09455	139538761	3	G	A	0.2057	0.00976324	84.9761
rs2071404	34857953	0.28	Angiotensinogen	35559	Somalogic	P01019	230715194	1	A	C	0.0929	0.0137725	413.327
rs2072563	34857953	-0.19	PGRP-S	35559	Somalogic	O75594	46023390	19	A	G	0.3186	0.00865325	482.113
rs2072667	34857953	-0.87	MPIF-1	35559	Somalogic	P55773	36017925	17	A	G	0.0115	0.0406836	457.298
rs2072696	34857953	-0.2	Carbonic anhydrase III	35559	Somalogic	P07451	85438822	8	C	G	0.2478	0.00956793	436.942
rs2075746	34857953	-0.17	MIP-5	35559	Somalogic	Q16663	35998496	17	T	C	0.4457	0.00822184	427.523
rs2075803	34857953	1.23	Siglec-9	35559	Somalogic	Q9Y336	51125272	19	A	G	0.4787	0.0319751	1479.74
rs207673	34857953	-0.07	DNER	35559	Somalogic	Q8NFT8	229394801	2	C	A	0.3223	0.00890439	61.7999
rs208026	34857953	-0.33	FGL1	35559	Somalogic	Q08830	18020646	8	A	G	0.2488	0.0091977	1287.27
rs2081165	34857953	0.28	TECK	35559	Somalogic	O15444	8029805	19	A	G	0.4992	0.00837276	1118.35
rs2089084	34857953	-0.28	FCRLB	35559	Somalogic	Q6BAA4	161721827	1	A	G	0.0665	0.01636	292.921
rs2093847	34857953	-0.45	UCMA	35559	Somalogic	Q8WVF2	13234534	10	T	C	0.0913	0.0142056	1003.47
rs2099684	34857953	0.41	FCG3B	35559	Somalogic	O75015	161530340	1	G	A	0.3089	0.0106584	1479.74
rs2120825	34857953	-0.21	TIMP-4	35559	Somalogic	Q99727	12371840	3	G	T	0.1078	0.0135046	241.81
rs2125739	34857953	-0.18	EGFL9	35559	Somalogic	Q6UY11	43445127	6	C	T	0.2469	0.00920023	382.779
rs2127870	34857953	1.05	FUT8	35559	Somalogic	Q9BYC5	65330128	14	G	C	0.171	0.0272958	1479.74
rs2139646	34857953	0.07	Gc-Globulin, Mixed Type	35559	Somalogic	P02774	71905686	4	A	G	0.3622	0.00897044	60.8932
rs214830	34857953	-0.36	TGM3	35559	Somalogic	Q08188	2340459	20	G	C	0.3073	0.00935857	1479.74
rs2150719	34857953	0.07	GAS1	35559	Somalogic	P54826	86584460	9	T	C	0.483	0.00790453	78.423
rs2152315	34857953	-0.1	PPCS	35559	Somalogic	Q9HAB8	42441912	1	G	A	0.358	0.00822553	147.799
rs2152546	34857953	-0.15	ANX11	35559	Somalogic	P50995	80146628	10	T	G	0.4544	0.0081035	342.64
rs215379	34857953	0.05	AMGO2	35559	Somalogic	Q86SJ2	47360853	12	T	C	0.4977	0.00822876	36.9208
rs215545	34857953	-0.31	CPXM1	35559	Somalogic	Q96SM3	2801369	20	T	C	0.2823	0.00930204	1110.62
rs2161631	34857953	-0.86	NAD(P)H dehydrogenase	35559	Somalogic	P15559	69523045	16	A	C	0.1704	0.0223566	1479.74
rs2166735	34857953	0.07	SNX1	35559	Somalogic	Q13596	64525322	15	T	C	0.1113	0.0128613	29.6229
rs217184	34857953	0.74	Haptoglobin, Mixed Type	35559	Somalogic	P00738	72072066	16	C	T	0.1835	0.0192371	1479.74
rs2177705	34857953	-0.12	MTDC	35559	Somalogic	P13995	74254096	2	T	C	0.0464	0.0189686	40.0215
rs2183012	34857953	0.26	CNTFR alpha	35559	Somalogic	P26992	34554022	9	A	G	0.0219	0.0290496	80.1062
rs2199562	34857953	-0.07	Contactin-5	35559	Somalogic	O94779	97735257	11	A	C	0.3265	0.00824884	72.0129
rs2205771	34857953	0.23	KREM1	35559	Somalogic	Q96MU8	29098605	22	A	G	0.1746	0.0113516	410.524
rs2207321	34857953	0.08	RSPO4	35559	Somalogic	Q2I0M5	1021399	20	C	A	0.3864	0.00816298	96.0468
rs2210912	34857953	0.55	FCRL3	35559	Somalogic	Q96P31	157698911	1	C	A	0.4588	0.0142978	1479.74
rs2210969	34857953	0.06	SORC1	35559	Somalogic	Q8WY21	107273264	10	G	A	0.4334	0.00766615	61.2559
rs221167	34857953	0.11	TRIL	35559	Somalogic	Q7L0X0	28965479	7	C	T	0.1123	0.0132585	68.8332
rs221205	34857953	0.1	DPY30	35559	Somalogic	Q9C005	31861868	2	T	C	0.1152	0.0120931	68.3792
rs2212437	34857953	-0.22	MMP-1	35559	Somalogic	P03956	102927962	11	A	G	0.3035	0.00931067	558.32
rs221790	34857953	-0.07	Epo	35559	Somalogic	P01588	100680659	7	G	C	0.4104	0.00840401	69.3782
rs2223286	34857953	-0.38	sL-Selectin	35559	Somalogic	P14151	169696491	1	C	T	0.3463	0.00987849	1479.74
rs2227551	34857953	0.29	uPA	35559	Somalogic	P00749	73909432	10	G	T	0.2798	0.00929317	973.797
rs222773	34857953	-0.09	TX1B3	35559	Somalogic	O14907	3681164	17	C	G	0.4615	0.00821879	119.914
rs2228603	34857953	-0.33	CSPG3	35559	Somalogic	O14594	19219115	19	T	C	0.074	0.0160517	422.653
rs2228637	34857953	-0.23	NRP1	35559	Somalogic	O14786	33207648	10	C	G	0.0135	0.0350962	42.9473
rs2229259	34857953	0.45	ECH1	35559	Somalogic	Q13011	38816463	19	T	C	0.0877	0.0138607	1054.03
rs2229437	34857953	0.22	Prolylcarboxypeptidase	35559	Somalogic	P42785	82853252	11	G	T	0.1621	0.011406	372.031
rs2229475	34857953	0.51	Perlecan	35559	Somalogic	P98160	21855402	1	T	C	0.0606	0.0172836	870.707
rs2229498	34857953	-0.22	Platelet proteoglycan	35559	Somalogic	P10124	69097096	10	G	A	0.1651	0.0106664	425.41
rs2229528	34857953	-0.6	THIK	35559	Somalogic	P09110	38125604	3	G	A	0.0765	0.0155976	1479.74
rs2229540	34857953	-0.92	AK1A1	35559	Somalogic	P14550	45566639	1	G	A	0.0646	0.0239164	1479.74
rs2229542	34857953	-0.2	Aldose reductase	35559	Somalogic	P15121	134450869	7	C	T	0.017	0.0309598	41.7314
rs2230169	34857953	0.17	MSP	35559	Somalogic	P26927	47916506	3	G	C	0.0662	0.0163792	107.723
rs2230199	34857953	0.1	C3d	35559	Somalogic	P01024	6718376	19	C	G	0.2387	0.0090871	121.101
rs223046	34857953	-0.14	RCN1	35559	Somalogic	Q15293	32091022	11	C	A	0.2363	0.00945394	219.296
rs2230641	34857953	-0.1	Cyclin H	35559	Somalogic	P51946	87399457	5	G	A	0.2022	0.0102256	95.6365
rs2231495	34857953	-0.7	CECR1	35559	Somalogic	Q9NZK5	17188416	22	C	T	0.389	0.0181972	1479.74
rs2231569	34857953	0.16	TBCB	35559	Somalogic	Q99426	36114973	19	T	G	0.0342	0.0227233	49.579
rs2232195	34857953	-0.08	GNPI1	35559	Somalogic	P46926	142007955	5	G	A	0.2918	0.00935085	73.1944
rs2232613	34857953	-1.05	LBP	35559	Somalogic	P18428	38369011	20	T	C	0.0989	0.0272958	1479.74
rs2232710	34857953	0.85	protein Z inhibitor	35559	Somalogic	Q9UK55	94284149	14	C	T	0.0257	0.0251259	1144.44
rs2233859	34857953	0.14	RNase 2	35559	Somalogic	P10153	20891649	14	A	C	0.4675	0.00766723	333.41
rs223508	34857953	0.41	MANBA	35559	Somalogic	O00462	102711806	4	T	C	0.3466	0.0106584	1479.74
rs2235256	34857953	-0.13	TENR	35559	Somalogic	Q92752	175599911	1	G	A	0.4708	0.00798551	265.021
rs2235302	34857953	-0.12	P-Selectin	35559	Somalogic	P16109	169611052	1	T	C	0.486	0.00839914	204.124
rs2236264	34857953	-0.16	LGMN	35559	Somalogic	Q99538	92732735	14	T	C	0.1531	0.0115448	192.072
rs2237084	34857953	0.13	M-CSF R	35559	Somalogic	P07333	150085928	5	G	T	0.2374	0.00994791	170.775
rs2239749	34857953	-0.57	IL3RB	35559	Somalogic	P32927	36935263	22	G	A	0.4427	0.0148177	1479.74
rs2241385	34857953	0.31	LIRA4	35559	Somalogic	P59901	54338295	19	C	T	0.3357	0.00934805	1099.72
rs2241883	34857953	-0.11	FABPL	35559	Somalogic	P07148	88124547	2	C	T	0.3254	0.0086416	162.031
rs2250889	34857953	0.17	MMP-9	35559	Somalogic	P14780	46013767	20	G	C	0.0466	0.0204904	68.8332
rs2255703	34857953	-0.21	PLXD1	35559	Somalogic	Q9Y4D7	129574413	3	C	T	0.3994	0.00817696	659.56
rs225656	34857953	-0.05	DRG-1	35559	Somalogic	Q9NP79	142166332	6	A	C	0.4738	0.00811602	37.9537
rs2257167	34857953	-0.71	IFN-a/b R1	35559	Somalogic	P17181	33343393	21	C	G	0.1194	0.0184572	1479.74
rs2261033	34857953	-0.12	AIF1	35559	Somalogic	P55008	31635814	6	G	A	0.4514	0.00767266	244.608
rs226251	34857953	-0.11	PARK7	35559	Somalogic	Q99497	7964630	1	T	C	0.3948	0.00800903	188.636
rs2268748	34857953	0.74	GPNMB	35559	Somalogic	Q14956	23273551	7	GC		0.0546	0.0192371	1479.74
rs2269340	34857953	0.78	GSTM4	35559	Somalogic	Q03013	109629614	1	C	T	0.0529	0.0202769	1479.74
rs2270812	34857953	-0.37	THG1	35559	Somalogic	Q9NWX6	157737954	5	T	C	0.3361	0.00961853	1479.74
rs2270894	34857953	0.71	CREL1	35559	Somalogic	Q96HD1	9933702	3	G	C	0.2409	0.0184572	1479.74
rs2271967	34857953	0.49	LY9	35559	Somalogic	Q9HBG7	160817915	1	C	T	0.2104	0.0127381	1479.74
rs2272011	34857953	0.4	SREC-I	35559	Somalogic	Q14162	1638896	17	G	A	0.4527	0.0103984	1479.74
rs2272019	34857953	0.1	NHEJ1	35559	Somalogic	Q9H9Q4	219137812	2	C	A	0.3203	0.00869861	132.16
rs2272111	34857953	-0.68	CM35H	35559	Somalogic	Q9UGN4	74473827	17	A	G	0.198	0.0176773	1479.74
rs2272953	34857953	-0.11	HE4	35559	Somalogic	Q14508	45481252	20	C	T	0.0778	0.0154818	50.4826
rs2273185	34857953	-0.24	ATX3	35559	Somalogic	P54252	91993754	14	A	C	0.3681	0.00811547	874.57
rs2273720	34857953	0.53	sTie-2	35559	Somalogic	Q02763	27209471	9	C	A	0.021	0.0289147	335.982
rs2274329	34857953	-0.43	Carbonic anhydrase 6	35559	Somalogic	P23280	8949392	1	C	G	0.1153	0.0135861	1001.72
rs2276544	34857953	-0.4	Laminin gamma-2	35559	Somalogic	Q13753	183186093	1	A	C	0.1711	0.0106229	1417.87
rs2276862	34857953	-0.29	CDCP1	35559	Somalogic	Q9H5V8	45146293	3	G	C	0.1742	0.0105585	754.385
rs2277148	34857953	-0.15	SERC	35559	Somalogic	Q9Y617	78297199	9	G	C	0.2185	0.00984612	232.088
rs2277382	34857953	0.32	ALK-1	35559	Somalogic	P37023	51912437	12	T	C	0.0903	0.014035	519.846
rs2277989	34857953	-0.27	CD23	35559	Somalogic	P06734	7696926	19	G	A	0.4499	0.00855402	996.293
rs2278089	34857953	0.52	TSG-6	35559	Somalogic	P98066	151290158	2	G	T	0.429	0.0135179	1479.74
rs2278428	34857953	-0.44	NKp46	35559	Somalogic	O76036	54906696	19	C	A	0.1003	0.0130839	1130.91
rs2279542	34857953	-0.28	ADA22	35559	Somalogic	Q9P0K1	87935182	7	G	C	0.4827	0.00817904	1171.96
rs2283824	34857953	0.15	TPST2	35559	Somalogic	O60704	26528490	22	A	G	0.3512	0.00862812	302.239
rs2287826	34857953	0.37	LIRA4	35559	Somalogic	P59901	54351651	19	A	G	0.0706	0.0167523	487.812
rs2288158	34857953	0.33	NCAM-120	35559	Somalogic	P13591	113262954	11	G	T	0.1301	0.0126809	677.218
rs228953	34857953	0.1	IL-2 sRb	35559	Somalogic	P14784	37135396	22	A	G	0.4752	0.00848414	138.926
rs2290774	34857953	-0.1	PNKP	35559	Somalogic	Q96T60	49871778	19	C	T	0.4648	0.0080493	154.342
rs2291671	34857953	0.24	Carboxypeptidase B1	35559	Somalogic	P15086	148840660	3	A	G	0.249	0.00979182	600.753
rs2292260	34857953	-0.26	PDLI4	35559	Somalogic	P50479	132271243	5	A	G	0.0737	0.0151511	294.482
rs2293772	34857953	-0.08	Serpin B1	35559	Somalogic	P30740	2835597	6	A	G	0.404	0.00831224	92.6284
rs229492	34857953	-0.06	IL-2 sRb	35559	Somalogic	P14784	37164552	22	T	C	0.1541	0.0118758	25.5258
rs2296415	34857953	-0.13	CRAC1	35559	Somalogic	Q9NQ79	97907836	10	A	T	0.2129	0.0106017	150.361
rs2298087	34857953	-0.36	Esterase D	35559	Somalogic	P10768	46777268	13	C	T	0.0896	0.0139085	669.952
rs2301333	34857953	0.12	LAG-3	35559	Somalogic	P18627	6771830	12	A	G	0.0594	0.0180571	44.1639
rs2302197	34857953	0.24	NET1	35559	Somalogic	O95631	9182976	17	C	G	0.4151	0.00819671	857.321
rs2302519	34857953	-0.36	IL-17 sR	35559	Somalogic	Q96F46	17104551	22	T	C	0.4506	0.00955253	1420.26
rs2302524	34857953	-0.24	suPAR	35559	Somalogic	Q03405	43652320	19	C	T	0.1754	0.0106139	511.297
rs2303147	34857953	0.18	CAH11	35559	Somalogic	O75493	48639768	19	T	C	0.1616	0.010587	289.066
rs2304456	34857953	0.34	Kininogen, HMW	35559	Somalogic	P01042	186727263	3	G	T	0.122	0.0122927	765.009
rs2304849	34857953	-0.34	GAA	35559	Somalogic	P10253	80101663	17	C	G	0.2212	0.00983486	1195.15
rs2304969	34857953	-0.22	GLTD2	35559	Somalogic	A6NH11	4789264	17	T	G	0.1471	0.0119966	336.303
rs2305710	34857953	-0.4	SCG3	35559	Somalogic	Q8WXD2	51683411	15	A	G	0.0427	0.0199404	402.393
rs2305948	34857953	0.33	VEGF sR2	35559	Somalogic	P35968	55113391	4	T	C	0.0709	0.0162826	410.754
rs2306029	34857953	0.42	LRP4	35559	Somalogic	O75096	46871557	11	T	C	0.4455	0.0109183	1479.74
rs2306272	34857953	-0.67	LRIG1	35559	Somalogic	Q96JA1	66384219	3	C	T	0.3278	0.0174173	1479.74
rs2334114	34857953	-0.18	CATO	35559	Somalogic	P43234	155935041	4	A	C	0.2289	0.00980802	336.808
rs2334321	34857953	-0.13	MET24	35559	Somalogic	Q5JXM2	110246206	6	A	G	0.0928	0.0132774	95.8644
rs2365247	34857953	0.4	KI2S2	35559	Somalogic	P43631	54767155	19	T	C	0.1663	0.0113613	1239.55
rs2365715	34857953	-0.2	PGCB	35559	Somalogic	Q96GW7	156645322	1	G	A	0.3942	0.00844861	560.389
rs2366248	34857953	-0.17	MAGI2	35559	Somalogic	Q86UL8	79784173	7		GTAG	0.0917	0.0135185	158.14
rs236910	34857953	-0.82	PCSK7	35559	Somalogic	Q16549	117211258	11	G	A	0.2768	0.0213167	1479.74
rs2370794	34857953	0.23	CRTAM	35559	Somalogic	O95727	122844074	11	G	A	0.3272	0.00877086	687.656
rs2377362	34857953	0.07	PTPRU	35559	Somalogic	Q92729	30396110	1	T	G	0.2479	0.01021	47.0053
rs238238	34857953	0.33	ENOB	35559	Somalogic	P13929	4953081	17	A	G	0.3307	0.00857869	1479.74
rs2387717	34857953	-0.15	BTNL8	35559	Somalogic	Q6UX41	180938097	5		GGAGATGAATCAGAAGA	0.4841	0.00790572	359.998
rs2398666	34857953	0.13	SNX8	35559	Somalogic	Q9Y5X2	2313965	7	A	G	0.1827	0.0108075	144.689
rs2399786	34857953	-0.07	NUDT5	35559	Somalogic	Q9UKK9	12173181	10	C	T	0.4501	0.00788854	78.7414
rs2403274	34857953	-0.17	FGFR-3	35559	Somalogic	P22607	1752788	4	G	C	0.2526	0.00914726	345.395
rs2404710	34857953	0.09	TSP4	35559	Somalogic	P35443	79960739	5	A	C	0.4189	0.00821097	120.142
rs2405810	34857953	-0.1	UNC5H4	35559	Somalogic	Q6UXZ4	35261107	8	C	T	0.4744	0.00821917	148.028
rs2422441	34857953	-0.06	RAB1A	35559	Somalogic	P62820	65143632	2	A	G	0.2339	0.009263	41.9565
rs2423507	34857953	0.07	JAG1	35559	Somalogic	P78504	10633691	20	G	C	0.3393	0.00866899	65.2018
rs2425068	34857953	-0.64	CPNE1	35559	Somalogic	Q99829	35626801	20	C	T	0.0718	0.0166576	1476.16
rs2426628	34857953	-0.1	CT032	35559	Somalogic	Q9NQ75	56451641	20	A	G	0.0791	0.0141442	49.9856
rs2427709	34857953	-0.63	PGFRL	35559	Somalogic	Q15198	17595419	8	C	T	0.0642	0.0163775	1479.74
rs2430349	34857953	0.08	fibulin 5	35559	Somalogic	Q9UBX5	91882631	14	A	G	0.2672	0.00876575	83.2918
rs2434484	34857953	-0.24	ALKB3	35559	Somalogic	Q96Q83	43927458	11	G	T	0.3393	0.00857292	783.728
rs2435382	34857953	-0.12	CGAT2	35559	Somalogic	Q8N6G5	43181651	10	T	A	0.3315	0.00873925	188.545
rs2442102	34857953	-0.15	NTRI	35559	Somalogic	Q9P121	131392988	11	T	C	0.1111	0.0132939	127.315
rs2444239	34857953	-0.35	OAF	35559	Somalogic	Q86UD1	120185708	11	A	T	0.4615	0.00909861	1479.74
rs2447507	34857953	0.25	Ribonuclease UK114	35559	Somalogic	P52758	98114724	8	T	C	0.4199	0.00823353	921.951
rs2453868	34857953	0.11	Carbonic anhydrase I	35559	Somalogic	P00915	85390467	8	C	T	0.4191	0.00812529	183.277
rs2457501	34857953	-0.05	EDIL3	35559	Somalogic	O43854	84362143	5	C	T	0.4399	0.00825894	36.6515
rs2460137	34857953	-0.18	F16P1	35559	Somalogic	P09467	94579214	9	T	C	0.0696	0.0153118	138.195
rs2461286	34857953	0.74	HBAZ	35559	Somalogic	P02008	153255	16	A	G	0.3224	0.0192371	1479.74
rs2462603	34857953	0.13	CNTP2	35559	Somalogic	Q9UHC6	146116762	7	A	G	0.4984	0.00769521	285.395
rs2465383	34857953	0.14	OPG	35559	Somalogic	O00300	119067509	8	G	A	0.3829	0.00816465	294.023
rs2468844	34857953	0.06	SAA2	35559	Somalogic	P0DJI9	18245480	11	C	T	0.1646	0.011024	29.6229
rs2477599	34857953	0.17	ERO1B	35559	Somalogic	Q86YB8	236249930	1	T	A	0.4212	0.00828711	420.815
rs2480952	34857953	-0.88	Coagulation Factor VII	35559	Somalogic	P08709	113098925	13	C	T	0.178	0.0228765	1479.74
rs2506150	34857953	-0.3	NRP1	35559	Somalogic	O14786	33194380	10	A	G	0.3311	0.00861242	1213.37
rs2511504	34857953	0.36	NTRI	35559	Somalogic	Q9P121	131326501	11	C	T	0.4064	0.00935857	1479.74
rs2516600	34857953	-0.49	NID2	35559	Somalogic	Q14112	52021048	14	T	C	0.4222	0.0127381	1479.74
rs2518563	34857953	-0.09	IP16	35559	Somalogic	Q16666	159090179	1	C	T	0.1851	0.0101926	77.9682
rs2525546	34857953	-0.24	AZGP1	35559	Somalogic	P25311	99954321	7	T	C	0.3122	0.00894465	719.939
rs2526256	34857953	0.16	ISOC1	35559	Somalogic	Q96CN7	128919363	5	C	T	0.3903	0.00814094	386.27
rs2553287	34857953	-0.05	PGM2	35559	Somalogic	Q96G03	37845022	4	T	C	0.258	0.00849621	34.633
rs2562156	34857953	0.28	3MG	35559	Somalogic	P29372	74696	16	A	C	0.0197	0.0287345	94.9527
rs2563253	34857953	0.12	SRA1	35559	Somalogic	Q9HD15	140582582	5	A	G	0.4162	0.00842756	202.749
rs25683	34857953	0.27	THIC	35559	Somalogic	Q9BWD1	159775311	6	A	G	0.43	0.00823417	1075.2
rs2569441	34857953	0.36	kallikrein 10	35559	Somalogic	O43240	51011366	19	T	C	0.4191	0.00935857	1479.74
rs2576575	34857953	-0.48	PENK	35559	Somalogic	P01210	56448734	8	T	C	0.4541	0.0124781	1479.74
rs258341	34857953	-0.48	DPEP1	35559	Somalogic	P16444	89624734	16	T	C	0.3619	0.0124781	1479.74
rs2588323	34857953	0.11	Dtk	35559	Somalogic	Q06418	41549880	15	C	G	0.3377	0.00872958	158.781
rs2589775	34857953	-0.18	EGFLA	35559	Somalogic	Q63HQ2	38381304	5	G	A	0.1893	0.0109839	268.554
rs2598105	34857953	0.27	SFRP4	35559	Somalogic	Q6FHJ7	37937514	7	T	C	0.1551	0.0114183	559.148
rs2603350	34857953	0.08	DCTD	35559	Somalogic	P32321	183030757	4	G	A	0.3727	0.00800859	99.7855
rs2604277	34857953	-0.13	NNMT	35559	Somalogic	P40261	114308380	11	T	A	0.0519	0.0185559	49.0821
rs260679	34857953	-0.28	EDAR	35559	Somalogic	Q9UNE0	108986123	2	A	G	0.2764	0.00904848	957.557
rs2608074	34857953	-0.32	PCOC2	35559	Somalogic	Q9UKZ9	142928805	3	A	C	0.3855	0.00879397	1324.13
rs2608631	34857953	-0.37	GST A1-1	35559	Somalogic	P08263	52761471	6	G	A	0.3333	0.00961853	1479.74
rs2616262	34857953	-0.09	BSP	35559	Somalogic	P21815	87802058	4	T	G	0.4876	0.00775007	134.857
rs2630336	34857953	-0.12	PHS	35559	Somalogic	P61457	70888665	10	T	G	0.372	0.00812037	218.379
rs264299	34857953	-0.15	UNC5H3	35559	Somalogic	O95185	95606381	4	C	T	0.3102	0.00853973	308.528
rs2646260	34857953	-0.13	Collagen alpha-3(VI)	35559	Somalogic	P12111	237369152	2	G	A	0.3155	0.00836555	241.489
rs2659051	34857953	-0.07	PSA	35559	Somalogic	P07288	50842312	19	C	G	0.1779	0.0109668	40.7412
rs2659091	34857953	-0.04	kallikrein 8	35559	Somalogic	O60259	50943274	19	A	G	0.3955	0.00826962	23.3964
rs266085	34857953	0.06	SDF-1	35559	Somalogic	P48061	44378805	10	T	C	0.3223	0.00864821	48.1338
rs2685414	34857953	-0.27	SCAR5	35559	Somalogic	Q6ZMJ2	27952867	8	T	C	0.2976	0.00894436	911.233
rs268883	34857953	-0.12	Kallikrein 7	35559	Somalogic	P49862	50976847	19	T	C	0.34	0.00889961	181.811
rs2691247	34857953	-0.45	kallikrein 13	35559	Somalogic	Q9UKR3	51065590	19	A	C	0.0582	0.0188053	572.617
rs2704248	34857953	-0.16	Aminopeptidase	35559	Somalogic	Q9Y646	96645187	8	C	G	0.0393	0.0223201	51.3865
rs2706762	34857953	-0.82	PCYOX	35559	Somalogic	Q9UHG3	70261338	2	T	C	0.1403	0.0213167	1479.74
rs2711897	34857953	0.2	BDH2	35559	Somalogic	Q9BUT1	103102410	4	T	C	0.387	0.00799805	625.305
rs2712339	34857953	-0.31	GRM1C	35559	Somalogic	Q8IYS0	113913896	3	T	C	0.4054	0.00806255	1478.36
rs2723211	34857953	0.08	RPE	35559	Somalogic	Q96AT9	210015768	2	A	G	0.4327	0.00854886	87.5716
rs2734807	34857953	-0.16	Nidogen	35559	Somalogic	P14543	236098248	1	T	C	0.4178	0.00854916	350.262
rs273631	34857953	-0.09	IGLO5	35559	Somalogic	A6NGN9	51307802	19	T	C	0.0645	0.0169896	28.062
rs2739240	34857953	0.12	BET1L	35559	Somalogic	Q9NYM9	187771	11	A		0.252	0.00883639	184.422
rs2739338	34857953	0.07	MIF	35559	Somalogic	P14174	23954943	22	T	C	0.4518	0.00807978	75.058
rs2740124	34857953	0.22	HBD-4	35559	Somalogic	Q8WTQ1	7830407	8	G	C	0.4557	0.00830498	701.728
rs2740592	34857953	0.61	Cathepsin B	35559	Somalogic	P07858	11843744	8	G	A	0.2508	0.0158576	1479.74
rs2741712	34857953	-0.08	HBD-1	35559	Somalogic	P60022	6904907	8	C	A	0.2889	0.00863689	85.7956
rs2753408	34857953	-0.32	K154L	35559	Somalogic	Q6ZVL6	33378145	11	A	G	0.4799	0.00831873	1479.74
rs2761681	34857953	-0.39	ASPN	35559	Somalogic	Q9BXN1	92424655	9	G	A	0.3681	0.0101385	1479.74
rs2765501	34857953	0.3	CD5L	35559	Somalogic	O43866	157834858	1	A	G	0.4669	0.00831987	1300.2
rs2765815	34857953	0.08	Properdin	35559	Somalogic	P27918	47634335	X	A	G	0.2902	0.00768351	108.408
rs2774201	34857953	0.06	EFNB2	35559	Somalogic	P52799	106923163	13	C	T	0.3735	0.00812015	54.5977
rs2776937	34857953	-0.05	NRP1	35559	Somalogic	O14786	33317261	10	A	G	0.2553	0.0103273	23.4407
rs2781668	34857953	-0.11	ARGI1	35559	Somalogic	P05089	131576138	6	T	C	0.1932	0.00981421	125.624
rs27817	34857953	-0.52	CBLN1	35559	Somalogic	P23435	49422380	16	A	G	0.0244	0.0290854	319.637
rs2789422	34857953	-0.09	Transgelin-2	35559	Somalogic	P37802	159922298	1	A	G	0.3962	0.00799787	126.63
rs2808467	34857953	0.41	C4b-binding protein alpha chain	35559	Somalogic	P04003	207100456	1	T	G	0.1536	0.0114921	1272.82
rs2812679	34857953	-0.1	SH3L2	35559	Somalogic	Q9UJC5	79616293	6	C	T	0.4541	0.00812308	151.551
rs2822638	34857953	0.11	STCH	35559	Somalogic	P48723	14372785	21	C	T	0.2251	0.00987365	124.117
rs2826851	34857953	0.46	NCAM2	35559	Somalogic	O15394	21463626	21	G	A	0.2663	0.0119582	1479.74
rs283415	34857953	0.13	ADH1G	35559	Somalogic	P00326	99349450	4	T	C	0.4861	0.00829728	245.479
rs2834167	34857953	-0.07	IL-10 Rb	35559	Somalogic	Q08334	33268483	21	G	A	0.2598	0.00894715	61.2105
rs28357094	34857953	-0.07	Osteopontin	35559	Somalogic	P10451	87975645	4	G	T	0.1879	0.0107152	42.677
rs2838011	34857953	0.53	FAM3B	35559	Somalogic	P58499	41322740	21	C	T	0.0371	0.0223467	562.504
rs28381684	34857953	-0.71	MMP-12	35559	Somalogic	P39900	102866461	11	T	A	0.1054	0.0184572	1479.74
rs28383487	34857953	-0.16	BDNF	35559	Somalogic	P23560	27722009	11	T	G	0.0357	0.0225696	50.2567
rs28383573	34857953	0.23	SAP	35559	Somalogic	P02743	159588882	1	T	G	0.139	0.0118213	378.553
rs28384500	34857953	-0.62	LIRA2	35559	Somalogic	Q8N149	54573515	19	G	A	0.1227	0.0161175	1479.74
rs28385609	34857953	-0.3	ASM3A	35559	Somalogic	Q92484	122801319	6	T	C	0.1703	0.0106646	791.317
rs2839493	34857953	-0.15	TFF3	35559	Somalogic	Q07654	42375588	21	A	G	0.0951	0.0138276	117.676
rs28399656	34857953	1.48	BCAM	35559	Somalogic	P50895	44813447	19	A	T	0.0154	0.0384741	1479.74
rs28400019	34857953	0.44	COCH	35559	Somalogic	O43405	30874288	14	A	G	0.1195	0.0129702	1150.84
rs2842061	34857953	-0.32	SMAP1	35559	Somalogic	Q8IYB5	70634174	6	A	G	0.2552	0.00920913	1207.43
rs28459794	34857953	-0.15	LGP2	35559	Somalogic	Q96C10	42166278	17	G	A	0.1003	0.0132041	129.052
rs2846446	34857953	-0.06	SVEP1	35559	Somalogic	Q4LDE5	110743599	9	A	G	0.164	0.0122772	23.8838
rs28477738	34857953	0.04	PCD10	35559	Somalogic	Q9P2E7	132977021	4	G	A	0.4488	0.0085318	21.9806
rs28483439	34857953	0.41	PLXB2	35559	Somalogic	O15031	50295249	22	G	C	0.3127	0.0106584	1479.74
rs2851274	34857953	-0.11	ADH4	35559	Somalogic	P08319	99104715	4		CATTTA	0.423	0.00835718	173.247
rs28535078	34857953	0.56	Angiogenin	35559	Somalogic	P03950	20676917	14	A	G	0.2211	0.0145578	1479.74
rs2853977	34857953	-1.04	MICA	35559	Somalogic	Q29983	31411527	6	T	A	0.4748	0.0270359	1479.74
rs28548347	34857953	-0.21	S100A2	35559	Somalogic	P29034	153548542	1	C	A	0.0433	0.0197416	113.155
rs28549760	34857953	-0.21	BTC	35559	Somalogic	P35070	74794307	4	C	A	0.0947	0.0137778	232.317
rs2856448	34857953	0.29	Tenascin-X	35559	Somalogic	P22105	32046798	6	G	A	0.4658	0.00829191	1223.17
rs28590506	34857953	-0.05	CHAD	35559	Somalogic	O15335	50457426	17	A	G	0.3235	0.00854053	34.2744
rs28647808	34857953	-0.88	ATS13	35559	Somalogic	Q76LX8	133440409	9	G	C	0.106	0.0228765	1479.74
rs28695417	34857953	0.4	TARC	35559	Somalogic	Q92583	57410006	16	A	G	0.0746	0.0160055	624.569
rs2872060	34857953	-0.09	IGF-I sR	35559	Somalogic	P08069	98956264	15	T	G	0.476	0.00828212	118.087
rs28730617	34857953	-0.36	ADH6	35559	Somalogic	P28332	99078444	4	A	G	0.0456	0.0191293	354.166
rs28735437	34857953	0.24	TrkC	35559	Somalogic	Q16288	87971624	15	C	G	0.1164	0.0132883	326.202
rs2876698	34857953	-0.16	TrATPase	35559	Somalogic	P13686	11564326	19	C	G	0.1968	0.0107109	223.147
rs28767806	34857953	-0.1	SULT 1A3	35559	Somalogic	P0DMM9	31630848	16	A	G	0.1461	0.0112661	78.7869
rs2876803	34857953	0.08	SLIK1	35559	Somalogic	Q96PX8	83794650	13	A	T	0.1531	0.0106947	55.9555
rs288326	34857953	0.54	sFRP-3	35559	Somalogic	Q92765	182838608	2	A	G	0.0845	0.0150715	1283.73
rs2885373	34857953	1.42	IL-1 R AcP	35559	Somalogic	Q9NPH3	190628679	3	T	C	0.1427	0.0369144	1479.74
rs28894371	34857953	-0.36	ADHX	35559	Somalogic	P11766	99083469	4	A	G	0.046	0.0193092	347.599
rs2894186	34857953	0.06	ApoM	35559	Somalogic	O95445	31239091	6	C	G	0.3419	0.00942097	40.5613
rs290203	34857953	-0.06	KSYK	35559	Somalogic	P43405	90858681	9	G	A	0.3758	0.00804383	55.6386
rs291466	34857953	-0.33	HIBCH	35559	Somalogic	Q6NVY1	190319749	2	A	G	0.3892	0.00857869	1479.74
rs2915766	34857953	-0.15	LIPR1	35559	Somalogic	P54315	116593741	10	C	T	0.4739	0.00847566	313.21
rs292004	34857953	0.25	C1QC	35559	Somalogic	P02747	22667221	1	G	A	0.0752	0.0158457	248.919
rs2936818	34857953	-0.33	AGO61	35559	Somalogic	Q8NAT1	43081474	3	A		0.4652	0.00857869	1479.74
rs2970332	34857953	0.07	Spondin-1	35559	Somalogic	Q9HCB6	14338889	11	G	A	0.2604	0.0101468	47.5921
rs2993619	34857953	-0.07	B4GT2	35559	Somalogic	O60909	43989531	1	T	C	0.0854	0.0145269	23.2192
rs3008406	34857953	0.05	TINAL	35559	Somalogic	Q9GZM7	31573186	1	G	A	0.475	0.00913175	29.98
rs3011487	34857953	0.21	MCF2L	35559	Somalogic	O15068	112924107	13	C	T	0.4849	0.00808091	675.332
rs3014837	34857953	1.82	S100A7	35559	Somalogic	P31151	153458930	1	C	G	0.054	0.0473128	1479.74
rs3014874	34857953	-0.22	S100A12	35559	Somalogic	P80511	153365467	1	A	G	0.2579	0.00962908	522.007
rs3020726	34857953	0.4	CD8A	35559	Somalogic	P01732	86789383	2	G	A	0.1957	0.0103984	1479.74
rs3021366	34857953	1.48	MICB	35559	Somalogic	Q29980	31477994	6	A	C	0.0334	0.0384741	1479.74
rs3024997	34857953	0.09	L-VEGF165	35559	Somalogic	P15692	43777370	6	A	G	0.354	0.00914222	96.9129
rs303510	34857953	0.06	STALP	35559	Somalogic	Q96FJ0	88704397	10	T	C	0.3763	0.00794111	57.0874
rs306995	34857953	0.08	NUDC3	35559	Somalogic	Q8IVD9	44500230	7	A	G	0.2734	0.00928478	74.2397
rs3070970,rs759924378	34857953	0.08	2A5A	35559	Somalogic	Q15172	212163086	1	CTTT		0.1501	0.0111016	51.929
rs3094662	34857953	0.18	C2	35559	Somalogic	P06681	31154168	6	C	A	0.1769	0.0110122	267.178
rs3100578	34857953	0.06	HXK2	35559	Somalogic	P52789	74817573	2	A	G	0.3104	0.00839591	51.0701
rs3102166	34857953	0.54	KLOTB	35559	Somalogic	Q86Z14	39432148	4	A	G	0.0223	0.0274659	386.545
rs3110971	34857953	-0.1	LIF sR	35559	Somalogic	P42702	38490169	5	G	A	0.2234	0.00958021	108.956
rs3117604	34857953	0.64	Gro-a	35559	Somalogic	P09341	73868951	4	C	T	0.272	0.0166375	1479.74
rs3121280	34857953	0.33	RET	35559	Somalogic	P07949	42891918	10	C	T	0.1956	0.0102613	1034.25
rs3129205	34857953	0.24	COL11A2	35559	Somalogic	P13942	33158082	6	T	G	0.3234	0.00867795	764.871
rs3130162	34857953	0.12	DQA2	35559	Somalogic	P01906	33158287	6	C	G	0.1967	0.00933923	165.098
rs3134900	34857953	-1.02	MICB	35559	Somalogic	Q29980	31506180	6	G	C	0.0874	0.026516	1479.74
rs3134969	34857953	0.07	DQA2	35559	Somalogic	P01906	32706250	6	GGGCCTC		0.2228	0.00929787	56.6799
rs3136516	34857953	0.11	Thrombin	35559	Somalogic	P00734	46739206	11	G	A	0.4379	0.00819731	180.071
rs3138036	34857953	-1.12	MCP-2	35559	Somalogic	P80075	34320525	17	G	A	0.1745	0.0291156	1479.74
rs314366	34857953	-0.11	EphB4	35559	Somalogic	P54760	100818887	7	G	A	0.4914	0.00811415	183.781
rs31547	34857953	0.49	LECT2	35559	Somalogic	O14960	135941158	5	T	C	0.2505	0.0127381	1479.74
rs31658	34857953	-0.55	OCTC	35559	Somalogic	Q9UKG9	87409825	7	T	C	0.1361	0.0142978	1479.74
rs316617	34857953	0.07	IP3KA	35559	Somalogic	P23677	41503702	15	C	T	0.3779	0.00807245	75.1944
rs3176831	34857953	-0.45	CD7	35559	Somalogic	P09564	82314615	17	T	C	0.0412	0.0195909	527.614
rs3194491	34857953	-0.18	ENPP7	35559	Somalogic	Q6UWV6	79741979	17	G	A	0.3374	0.00934488	371.021
rs320682	34857953	0.19	PTN	35559	Somalogic	P21246	137353346	7	C	T	0.4471	0.0080417	558.228
rs3210587	34857953	0.11	LARGE	35559	Somalogic	O95461	33920089	22	A	G	0.3441	0.00830575	175.399
rs3211717	34857953	-0.08	Coagulation Factor Xa	35559	Somalogic	P00742	113122635	13	A	C	0.4189	0.00832248	92.4006
rs3211757	34857953	-0.16	Coagulation Factor Xa	35559	Somalogic	P00742	113135954	13		AC	0.4262	0.0086875	339.196
rs3213120	34857953	-0.92	IL-12 p40	35559	Somalogic	P29460	159316100	5	T	C	0.025	0.0262506	1228.28
rs334782	34857953	-0.16	IL-5 Ra	35559	Somalogic	Q01344	3106774	3	C	T	0.3995	0.00866291	341.124
rs33980664	34857953	-1.26	VNN2	35559	Somalogic	O95498	132752705	6	T	C	0.033	0.032755	1479.74
rs33999128,rs56383935	34857953	-0.05	PEX14	35559	Somalogic	O75381	10483931	1	A	AATTC	0.492	0.00783777	40.6963
rs34028712	34857953	0.07	F176C	35559	Somalogic	P58658	32513268	21	C	T	0.4126	0.0081217	74.2852
rs340827	34857953	0.19	IL-5 Ra	35559	Somalogic	Q01344	3066046	3	A	G	0.4646	0.00864337	483.216
rs34093024	34857953	-0.3	kallikrein 14	35559	Somalogic	Q9P0G3	51092294	19	C	T	0.1173	0.0131474	520.674
rs34095724	34857953	-0.19	CHRD	35559	Somalogic	Q9H2X0	184381262	3	T	C	0.0538	0.0177014	115.21
rs34097845	34857953	-0.52	Myeloperoxidase	35559	Somalogic	P05164	58281068	17	T	C	0.0566	0.0183075	806.771
rs34111696	34857953	-0.43	MPIF-1	35559	Somalogic	P55773	36023622	17	G	A	0.0437	0.0206286	434.507
rs34180190	34857953	0.05	SMAD1	35559	Somalogic	Q15797	145455828	4	G	A	0.4073	0.00830998	36.2027
rs34202026	34857953	1.1	MCP-3	35559	Somalogic	P80075	34320338	17	T	A	0.0192	0.0305988	1292.34
rs34221241	34857953	-0.19	VEGF sR3	35559	Somalogic	P35916	180630293	5	C	T	0.1351	0.0118162	258.553
rs34226	34857953	0.2	NUD12	35559	Somalogic	Q9BQG2	103526071	5	A	G	0.2193	0.00963761	430.647
rs34230945	34857953	0.17	Amine oxidase	35559	Somalogic	O75106	42844639	17	G	A	0.0343	0.0211269	64.7481
rs34231037	34857953	-0.89	VEGF sR2	35559	Somalogic	P35968	55106779	4	G	A	0.0229	0.0271214	1076.85
rs34239095	34857953	0.26	MFGM	35559	Somalogic	Q08431	88912537	15	G	C	0.282	0.00911665	813.348
rs34244763	34857953	-0.11	CBR1	35559	Somalogic	P16152	36076418	21	A	C	0.0739	0.014949	54.1452
rs34258285	34857953	-0.35	Phosphomannomutase 2	35559	Somalogic	O15305	8813057	16	C	A	0.0186	0.0298521	137.463
rs342706	34857953	-0.55	GPC5	35559	Somalogic	P78333	91764804	13	C	T	0.2549	0.0142978	1479.74
rs34302865	34857953	0.25	MATN2	35559	Somalogic	O00339	97932698	8	C	G	0.0273	0.0249755	100.196
rs34324219	34857953	-0.49	Holo-TC I	35559	Somalogic	P20061	59855905	11	A	C	0.109	0.0132714	1363.2
rs34331968	34857953	-0.11	coagulation factor XIII B	35559	Somalogic	P05160	196690623	1	C	T	0.4635	0.00801975	188.132
rs34347618	34857953	-0.14	Collectin Kidney 1	35559	Somalogic	Q9BWP8	3637573	2	C	T	0.0409	0.0236672	34.9916
rs34354104	34857953	-0.5	GMPR2	35559	Somalogic	Q9P2T1	24238273	14	A	G	0.0589	0.0172255	842.556
rs34372369	34857953	-0.36	EphA1	35559	Somalogic	P21709	143395176	7	A	G	0.0327	0.0265356	184.055
rs34445439	34857953	0.35	TWEAK	35559	Somalogic	O43508	7538439	17	T	C	0.3087	0.00909861	1479.74
rs34492460	34857953	-0.11	TKN1	35559	Somalogic	P20366	97467527	7	A	T	0.251	0.00959673	131.383
rs34528912	34857953	-0.79	Holo-TC I	35559	Somalogic	P20061	59864062	11	T	C	0.0351	0.0223044	1254.51
rs34563995	34857953	-0.46	SEM5A	35559	Somalogic	Q13591	9050437	5	C	T	0.0176	0.0326884	198.029
rs34570682	34857953	-0.12	CRGD	35559	Somalogic	P07320	208114213	2	A	G	0.3343	0.00862168	193.722
rs34587586	34857953	-1.2	CBPA4	35559	Somalogic	Q9UI42	130298758	7	T	G	0.3453	0.0311952	1479.74
rs34712979	34857953	-0.2	Nephronectin	35559	Somalogic	Q6UXI9	105897896	4	A	G	0.244	0.00940182	452.519
rs34728283	34857953	-0.17	FKBP52 protein	35559	Somalogic	Q02790	2816423	12	A	G	0.0591	0.0176722	92.5373
rs34772505	34857953	0.26	DAPK2	35559	Somalogic	Q9UIK4	63984573	15	T	C	0.4174	0.0081276	1023.34
rs34791102	34857953	0.23	CD72	35559	Somalogic	P21854	35612981	9	A	G	0.0697	0.0159839	207.057
rs34793462	34857953	-0.26	CYTN	35559	Somalogic	P01037	23683962	20	C	G	0.4272	0.00839309	959.627
rs348452	34857953	0.1	Retinal dehydrogenase 1	35559	Somalogic	P00352	72938469	9	T	C	0.2399	0.00918816	118.452
rs34859711	34857953	-0.26	GLTL1	35559	Somalogic	Q8N428	69385063	14	T	A	0.0713	0.0161825	258.14
rs34912772	34857953	-0.04	Calponin-1	35559	Somalogic	P51911	11566330	19	C	T	0.4613	0.00861884	21.5388
rs34924243	34857953	-0.09	Sialoadhesin	35559	Somalogic	Q9BZZ2	3701479	20	T	C	0.0802	0.0143315	39.4368
rs34949187	34857953	-0.14	Aggrecan	35559	Somalogic	P16112	88843421	15	A	G	0.1638	0.0106378	173.201
rs34961778	34857953	-0.2	GLRX2	35559	Somalogic	Q9NS18	193104652	1	G	T	0.0458	0.0197833	102.203
rs34989279,rs397699744	34857953	0.09	IL-9	35559	Somalogic	P15248	136182233	5	GAAA		0.2846	0.00914652	96.8218
rs34990628	34857953	-0.08	nectin-4	35559	Somalogic	Q96NY8	161097295	1	T	C	0.159	0.0109501	53.3761
rs35002732	34857953	-0.26	FCRLB	35559	Somalogic	Q6BAA4	161723409	1	T	C	0.0566	0.0169366	235.665
rs35026308	34857953	-1.02	TCCR	35559	Somalogic	Q6UWB1	14042481	19	C	T	0.1688	0.026516	1479.74
rs35034250	34857953	-0.67	Biotinidase	35559	Somalogic	P43251	15645027	3	T	C	0.0351	0.0225604	881.976
rs35082704	34857953	0.11	COFA1	35559	Somalogic	P39059	98950854	9	T	C	0.2743	0.00923726	141.807
rs35100533	34857953	0.18	sFRP-3	35559	Somalogic	Q92765	182868239	2	C	G	0.0223	0.0292871	37.774
rs35103166	34857953	0.13	BIN1	35559	Somalogic	O00499	127124606	2	C	T	0.3495	0.0083505	242.361
rs351111	34857953	0.36	Proteinase-3	35559	Somalogic	P24158	844020	19	A	G	0.3698	0.00935857	1479.74
rs35120633	34857953	1.26	Apo A-V	35559	Somalogic	Q6Q788	116784884	11	A	G	0.0538	0.032755	1479.74
rs351978	34857953	0.11	Elastase	35559	Somalogic	P08246	806256	19	A	G	0.4579	0.00890987	152.42
rs352045	34857953	0.2	ENA-78	35559	Somalogic	P42830	73998970	4	T	G	0.1532	0.0110448	327.901
rs35220837	34857953	0.41	CSTN2	35559	Somalogic	Q9H4D0	139904479	3	A	G	0.0758	0.015191	728.447
rs35231465	34857953	-0.68	MMP-8	35559	Somalogic	P22894	102713404	11	A	G	0.0227	0.0270279	632.983
rs35239983	34857953	0.12	TSP2	35559	Somalogic	P35442	168901700	6	A	G	0.1559	0.0117448	104.392
rs35247066,rs72174827	34857953	0.08	MDHC	35559	Somalogic	P40925	63448440	2		ACACACACACACACACACACACACA	0.3099	0.009039	78.3321
rs35264941	34857953	-0.7	ATL1	35559	Somalogic	Q8N6G6	18626299	9	C	G	0.0197	0.0292939	571.008
rs35297534	34857953	0.46	Amylase, alpha 1A	35559	Somalogic	P04745	103611243	1	G	A	0.0235	0.0271986	286.037
rs35299026	34857953	-0.16	DHB14	35559	Somalogic	Q9BPX1	48815123	19	A	G	0.0538	0.0178412	80.4247
rs35354693,rs534812782	34857953	-0.05	BTK	35559	Somalogic	Q06187	101327756	X		ATCTCA	0.3918	0.00813046	37.8189
rs35372803	34857953	-0.59	KLOTB	35559	Somalogic	Q86Z14	39446966	4	T	C	0.0596	0.0172452	1170.48
rs35382552	34857953	-0.06	T106A	35559	Somalogic	Q96A25	43320130	17	A	G	0.3011	0.00889338	45.5165
rs35383686	34857953	-0.2	CXCL16, soluble	35559	Somalogic	Q9H2A7	4720161	17	A	G	0.2314	0.00982709	414.2
rs35400387	34857953	-0.42	RNAS6	35559	Somalogic	Q93091	20779552	14	C	T	0.3139	0.0109183	1479.74
rs35456522	34857953	-0.06	WFDC5	35559	Somalogic	Q8TCV5	45098802	20	C	G	0.2745	0.00916996	42.8122
rs35548026	34857953	-0.39	CO6A2	35559	Somalogic	P12110	46132295	21	A	G	0.0933	0.0139359	783.176
rs35552143	34857953	0.42	Carbonic Anhydrase VIII	35559	Somalogic	P35219	60276129	8	A	G	0.4112	0.0109183	1479.74
rs35560997	34857953	-0.46	ODPX	35559	Somalogic	O00330	34978135	11	C	G	0.0112	0.0370763	153.93
rs35565740	34857953	-0.18	DNER	35559	Somalogic	Q8NFT8	229445094	2	C	G	0.232	0.00968147	345.67
rs3557	34857953	-0.11	FCG3B	35559	Somalogic	O75015	161219103	1	G	T	0.1083	0.0136895	64.5666
rs35576045	34857953	-0.21	Glutaminyl cyclase	35559	Somalogic	Q16769	37343036	2	G	T	0.0554	0.0180347	135.589
rs35593129	34857953	-0.04	Contactin-4	35559	Somalogic	Q8IWV2	2170144	3	G	A	0.3972	0.00815459	24.0611
rs35624474	34857953	-0.14	PCOC2	35559	Somalogic	Q9UKZ9	142159311	3	A	G	0.1201	0.0133787	109.503
rs35681564	34857953	0.14	LYPD3	35559	Somalogic	O95274	43455236	19	A	G	0.2078	0.00996364	197.433
rs35687416	34857953	-0.17	Cytidylate kinase	35559	Somalogic	P30085	47368537	1	T	G	0.0649	0.0162625	109.275
rs35716048	34857953	-0.45	VWA2	35559	Somalogic	Q5GFL6	114288519	10	G	A	0.0375	0.021538	436.528
rs35717222	34857953	-0.14	TRIM3	35559	Somalogic	O75382	6462533	11	A	G	0.1831	0.0106803	171.828
rs35736649	34857953	0.52	Macrophage mannose receptor	35559	Somalogic	P22897	17821443	10	G	A	0.1675	0.0135179	1479.74
rs35748882	34857953	0.18	DLL4	35559	Somalogic	Q9NR61	40935116	15	T	C	0.0235	0.0260672	47.6823
rs35754645,rs369933497	34857953	-0.22	UGT 1A1	35559	Somalogic	P22309	233755940	2	A	ATC	0.3195	0.00837079	690.737
rs35769636,rs796290710	34857953	0.05	CALB2	35559	Somalogic	P22676	72117248	16	A	AT	0.3143	0.00807313	38.3581
rs35775010	34857953	-0.14	PENK	35559	Somalogic	P01210	56924337	8	C	T	0.1279	0.0123611	128.275
rs35791045	34857953	0.44	SAPL1	35559	Somalogic	Q6NUJ1	7425380	4	G	A	0.1781	0.0114383	1479.74
rs35822882	34857953	-1.13	CLIC5	35559	Somalogic	Q9NZA1	45949262	6	T	G	0.0227	0.0293755	1479.74
rs35827173	34857953	0.06	RD23B	35559	Somalogic	P54727	107327437	9	C	T	0.2099	0.00929296	41.6864
rs35861855	34857953	0.72	KI2L3	35559	Somalogic	P43628	54747356	19	T	C	0.2411	0.0187171	1479.74
rs35881321	34857953	0.33	CO6A2	35559	Somalogic	P12110	46112542	21	A	G	0.0208	0.0287452	131.794
rs35899856	34857953	0.15	Contactin-5	35559	Somalogic	O94779	100039295	11	T	C	0.0977	0.0133274	126.675
rs35931837	34857953	-0.38	Siglec-6	35559	Somalogic	O43699	51529904	19	T	C	0.1305	0.0122463	962.848
rs35933296	34857953	-0.06	RB22A	35559	Somalogic	Q9UL26	58427370	20	A	G	0.3638	0.00773223	60.2133
rs35967351	34857953	-0.66	SLAF7	35559	Somalogic	Q9NQ25	160742014	1	T	A	0.3311	0.0171574	1479.74
rs360103	34857953	0.7	Lefty-A	35559	Somalogic	O00292	225881227	1	G	A	0.3592	0.0181972	1479.74
rs36043533	34857953	0.44	RSPO1	35559	Somalogic	Q2MKA7	37613845	1	G	T	0.0414	0.0204649	462.26
rs360543	34857953	0.78	CRIS2	35559	Somalogic	P16562	49713665	6	CCC		0.0883	0.0202769	1479.74
rs36054946	34857953	-0.29	SCG1	35559	Somalogic	P05060	5886044	20	C	T	0.0143	0.035105	68.2429
rs36069724	34857953	-1.4	CRIS2	35559	Somalogic	P16562	49695854	6	G	A	0.0108	0.037001	1431.63
rs36071889	34857953	-0.46	Angiogenin	35559	Somalogic	P03950	20691107	14	T	C	0.2269	0.0119582	1479.74
rs36086195	34857953	0.14	Epithelial cell kinase	35559	Somalogic	P29317	16184399	1	C	T	0.43	0.00855766	267.637
rs36097961	34857953	-0.11	VAV	35559	Somalogic	P15498	6850756	19	T	C	0.0987	0.0133113	68.2883
rs36098052,rs397705215	34857953	-0.09	GLIP1	35559	Somalogic	P48060	75486801	12	GGGGTCTGGGGGTG		0.3989	0.00846751	112.973
rs36101989	34857953	-0.27	FLRT2	35559	Somalogic	O43155	85343485	14	T	G	0.2813	0.0089602	908.013
rs36502	34857953	0.74	SIG12	35559	Somalogic	Q96PQ1	51468806	19	A	G	0.1051	0.0192371	1479.74
rs365299	34857953	-0.73	FHR2	35559	Somalogic	P36980	196805588	1	T	C	0.2847	0.0189771	1479.74
rs368358023	34857953	-0.17	GFRAL	35559	Somalogic	Q6UXV0	56302970	6	T	C	0.0668	0.0163447	108.18
rs370630099	34857953	0.74	PDE4A	35559	Somalogic	P27815	10432131	19	A	G	0.0188	0.028794	660.48
rs370981115	34857953	0.34	Amylase, alpha 1A	35559	Somalogic	P19961	103662158	1	T	C	0.1561	0.0119932	803.689
rs371960809	34857953	-0.84	FHR1	35559	Somalogic	Q03591	196752801	1	T	A	0.1662	0.0218367	1479.74
rs372243441	34857953	-0.27	C2	35559	Somalogic	P06681	32007008	6	T	C	0.0119	0.0393059	47.1858
rs372478398	34857953	0.3	HBD-2	35559	Somalogic	O15263	7894241	8	A	G	0.12	0.0131543	520.122
rs3730025	34857953	-1.22	ACE	35559	Somalogic	P12821	63480412	17	G	A	0.0153	0.03344	1331.03
rs3732477	34857953	-0.5	CPN2	35559	Somalogic	P22792	194341790	3	T	C	0.2299	0.012998	1479.74
rs3733159	34857953	0.18	FETUB	35559	Somalogic	Q9UGM5	186642620	3	G	T	0.2855	0.00931036	373.776
rs3733724	34857953	0.19	Semaphorin-6A	35559	Somalogic	Q9H2E6	116444274	5	AAAT		0.0872	0.0147179	166.654
rs3733897	34857953	0.47	TXD15	35559	Somalogic	Q96J42	134887903	5	G	A	0.1257	0.0122239	1478.36
rs3734246	34857953	-0.32	RNT2	35559	Somalogic	O00584	166944580	6	A	G	0.0615	0.0169022	358.437
rs373467589	34857953	0.69	Amylase, alpha 1A	35559	Somalogic	P04745	103713550	1	C	G	0.0173	0.0318763	468.556
rs3737240	34857953	-0.67	ECM1	35559	Somalogic	Q16610	150510879	1	T	C	0.3406	0.0174173	1479.74
rs3737801	34857953	-0.27	FGR	35559	Somalogic	P09769	27634321	1	G	C	0.0673	0.016285	274.886
rs3739364	34857953	-0.45	IMPA3	35559	Somalogic	Q9NX62	56960589	8	C	T	0.0991	0.0135285	1106.44
rs3740910	34857953	-0.66	CDON	35559	Somalogic	Q4KMG0	126019778	11	G	A	0.077	0.0171574	1479.74
rs3742500	34857953	0.06	PSME1	35559	Somalogic	Q06323	24142769	14	T	G	0.2505	0.00934865	41.1913
rs3743846	34857953	-0.07	HERV1	35559	Somalogic	P55789	2000345	16	G	A	0.2039	0.0106259	43.3978
rs3745367	34857953	0.15	resistin	35559	Somalogic	Q9HD89	7669625	19	A	G	0.1936	0.0109668	187.079
rs3745368	34857953	-0.67	resistin	35559	Somalogic	Q9HD89	7670411	19	A	G	0.0386	0.0226736	873.19
rs3745410	34857953	1.64	LIRB3	35559	Somalogic	O75022	54217027	19	G	A	0.0662	0.0426335	1479.74
rs3745540	34857953	0.14	kallikrein 12	35559	Somalogic	Q9UKR0	51031874	19	A	G	0.4185	0.00834913	281.173
rs3745997	34857953	0.48	CD177	35559	Somalogic	Q8N6Q3	43373254	19	T	G	0.0362	0.0228969	439.469
rs3748050	34857953	0.31	COL	35559	Somalogic	P04118	35797291	6	C	T	0.2661	0.00953851	1056.24
rs3749117	34857953	0.76	PLA2R	35559	Somalogic	Q13018	160028931	2	T	C	0.4524	0.019757	1479.74
rs3753436	34857953	-0.13	BY55	35559	Somalogic	O95971	145716953	1	C	T	0.4609	0.00784419	274.657
rs3753754	34857953	0.35	GPX7	35559	Somalogic	Q96SL4	52604721	1	C	T	0.4177	0.00909861	1479.74
rs3754810	34857953	-0.41	REG1B	35559	Somalogic	P05451	79162348	2	T	C	0.0489	0.0191881	456.565
rs3755007	34857953	-0.4	Granulysin	35559	Somalogic	P22749	85693126	2	G	T	0.2934	0.0103984	1479.74
rs3756838	34857953	0.32	RNT2	35559	Somalogic	O00584	166957763	6	A	G	0.1938	0.0102311	978.259
rs3758861	34857953	-0.1	MMP-8	35559	Somalogic	P22894	102727869	11	A	G	0.1418	0.0124232	64.7934
rs3758978	34857953	0.14	TPP1	35559	Somalogic	O14773	6620437	11	G	C	0.4111	0.00863423	262.911
rs3759562	34857953	-0.06	CINP	35559	Somalogic	Q9BW66	102365480	14	G	A	0.2676	0.00953803	39.5717
rs3760739	34857953	-0.44	kallikrein 13	35559	Somalogic	Q9UKR3	51035305	19	T	G	0.3502	0.0114383	1479.74
rs3761376	34857953	-0.38	TFF1	35559	Somalogic	Q03403	42366929	21	A	G	0.2481	0.00896923	1794.97
rs3761822	34857953	-0.37	OBP2B	35559	Somalogic	Q9NPH6	133210436	9	G	A	0.1997	0.0110264	1125.99
rs3762423	34857953	-0.55	B4GT2	35559	Somalogic	O60909	43979995	1	C	T	0.0304	0.022898	576.939
rs3763131	34857953	0.18	JNK2	35559	Somalogic	P45984	180307312	5	C	T	0.2005	0.00977807	338.874
rs3766537	34857953	0.24	Chitotriosidase-1	35559	Somalogic	Q13231	203226749	1	T	G	0.205	0.0113773	444.983
rs3766568	34857953	0.14	Chitotriosidase-1	35559	Somalogic	Q13231	203131901	1	A	G	0.3148	0.00999384	196.242
rs3767221	34857953	-0.35	NPS-PLA2	35559	Somalogic	P14555	19975288	1	C	A	0.4243	0.00909861	1479.74
rs3773984	34857953	0.29	IL-1 R AcP	35559	Somalogic	Q9NPH3	190561353	3	C	T	0.0708	0.0174942	274.795
rs3775296	34857953	-0.23	TLR3	35559	Somalogic	O15455	186076613	4	A	C	0.1961	0.01094	441.996
rs377556	34857953	0.1	ILT-2	35559	Somalogic	Q8NHL6	54286629	19	T	C	0.1993	0.0111194	80.8797
rs3777399	34857953	0.59	IGF-II receptor	35559	Somalogic	P11717	160092761	6	A	G	0.1078	0.0153377	1479.74
rs3782735	34857953	-0.13	LAG-3	35559	Somalogic	P18627	6775910	12	G	A	0.3827	0.00858262	229.428
rs3786314	34857953	-0.15	MARE2	35559	Somalogic	Q15555	35140225	18	G	A	0.4566	0.00826282	329.554
rs3795391	34857953	0.17	S100A12	35559	Somalogic	P80511	153390629	1	C	T	0.1077	0.0136555	154.983
rs3796097	34857953	-0.06	APRV1	35559	Somalogic	Q53RT3	69961532	2		CTCGAAGCAGAGCGGGGA	0.4409	0.00748545	64.249
rs3800403	34857953	-0.27	SCUB3	35559	Somalogic	Q8IX30	35170473	6	A	G	0.138	0.0114893	552.252
rs3804749	34857953	0.63	PDIA5	35559	Somalogic	Q14554	123114156	3	C	T	0.3447	0.0163775	1479.74
rs380649	34857953	0.35	C7	35559	Somalogic	P10643	41263747	5	A	G	0.3019	0.00922522	1439.4
rs380731	34857953	0.37	LIRA3	35559	Somalogic	Q8N6C8	54255708	19	T	C	0.2528	0.0118621	972.923
rs3809627	34857953	0.22	ERK-1	35559	Somalogic	P27361	30091839	16	A	C	0.4224	0.00825321	710.557
rs3813356	34857953	-0.12	Syntaxin-7	35559	Somalogic	O15400	132513379	6	T	C	0.3747	0.00844476	201.924
rs3813498	34857953	0.06	FOXO3A	35559	Somalogic	O43524	108622962	6	C	T	0.1804	0.00981501	37.3698
rs3814526	34857953	-0.15	Lipocalin 2	35559	Somalogic	P80188	128148408	9	G	A	0.0394	0.0207523	52.2455
rs3816018	34857953	-1.18	PDGF Rb	35559	Somalogic	P09619	150128912	5	C	T	0.4783	0.0306753	1479.74
rs3817552	34857953	-0.11	MYPC1	35559	Somalogic	Q00872	101651385	12	G	C	0.1536	0.0118757	85.7956
rs3817818	34857953	0.22	MK12	35559	Somalogic	P53778	50260902	22	C	G	0.4274	0.00834279	695.382
rs3818222	34857953	0.08	SPLC2	35559	Somalogic	Q96DR5	33225117	20	G	A	0.4925	0.00853334	87.8904
rs3818764	34857953	-0.18	SVEP1	35559	Somalogic	Q4LDE5	110514076	9	G	C	0.2135	0.0104794	295.033
rs3819945	34857953	-0.38	QOR	35559	Somalogic	Q08257	74705425	1	T	A	0.4733	0.00987849	1479.74
rs3825259	34857953	0.38	MANS1	35559	Somalogic	Q9H8J5	12343701	12	G	A	0.0955	0.013826	755.397
rs3825381	34857953	-0.17	T132B	35559	Somalogic	Q14DG7	125652317	12	T	C	0.2584	0.00954439	317.25
rs3826311	34857953	0.2	LG3BP	35559	Somalogic	Q08380	78975444	17	C	T	0.2027	0.0104896	363.534
rs3826616	34857953	0.18	SPB8	35559	Somalogic	P50452	63987229	18	A	G	0.4142	0.00813983	489.006
rs3826817	34857953	-0.14	NUCB1	35559	Somalogic	Q02818	48898187	19	T	C	0.2678	0.00883136	251.305
rs3828755	34857953	0.08	PTK7	35559	Somalogic	Q13308	43147482	6	G	A	0.4627	0.00779589	105.305
rs3828998	34857953	-0.08	IGFBP-1	35559	Somalogic	P08833	45889209	7	C	T	0.3879	0.0084721	89.1658
rs3829126	34857953	-0.15	sPLA(2)-XIII	35559	Somalogic	Q9BX93	72954419	10	T	G	0.0978	0.0137743	118.589
rs383925	34857953	-1.03	ILT-4	35559	Somalogic	Q8N423	54279666	19	T	C	0.1948	0.0267759	1479.74
rs3845296	34857953	0.12	VWA1	35559	Somalogic	Q6PCB0	1438102	1	C	G	0.2194	0.00982512	149.172
rs3847858	34857953	-0.13	ALK-1	35559	Somalogic	P37023	51924594	12	T	A	0.1023	0.0129024	101.519
rs3848620	34857953	0.16	LIRA5	35559	Somalogic	Q8N423	54283564	19	T	C	0.337	0.00975668	268.928
rs3856343	34857953	-0.08	LANC1	35559	Somalogic	O43813	210471107	2	A	C	0.4979	0.00836383	91.4892
rs387608	34857953	0.32	Tenascin-X	35559	Somalogic	P22105	31973780	6	A	G	0.1394	0.0120253	708.12
rs3896477	34857953	-0.8	CD177	35559	Somalogic	Q8N6Q3	43188786	19	C	A	0.0115	0.0418526	365.371
rs3914899	34857953	0.07	IL-22BP	35559	Somalogic	Q969J5	137314077	6	C	T	0.3287	0.00874849	64.0222
rs3917265	34857953	0.16	IL-1Rrp2	35559	Somalogic	Q9HB29	102162001	2	T	C	0.44	0.00827232	374.098
rs3929925	34857953	-0.08	L-VEGF165	35559	Somalogic	P15692	43971636	6	A	G	0.4991	0.00830815	92.7195
rs3950702	34857953	-0.32	MTHFSD	35559	Somalogic	Q2M296	86534448	16	T	C	0.399	0.00831873	1479.74
rs397740328,rs57227549	34857953	-0.07	ATOX1	35559	Somalogic	O00244	151842342	5	GACAAAAAAAAAAAAACT		0.3758	0.00821265	72.649
rs397826729,rs56147940	34857953	0.1	NUPL	35559	Somalogic	P52594	227576443	2	G	GC	0.3527	0.00859228	135.451
rs398011471,rs59779881,rs751927479	34857953	0.06	OMD	35559	Somalogic	Q99983	92348115	9	TT		0.4263	0.00779705	59.2164
rs398145	34857953	0.99	GST M1-1	35559	Somalogic	P09488	109702371	1	A	G	0.1705	0.0257361	1479.74
rs3997700	34857953	-0.06	TREM2	35559	Somalogic	Q9NZC2	41251889	6	A	G	0.4574	0.00802752	55.8649
rs400345	34857953	-0.44	WFDC1	35559	Somalogic	Q9HC57	84294888	16	T	C	0.21	0.0114383	1479.74
rs4017714	34857953	-0.22	TPSB2	35559	Somalogic	P20231	1316316	16	G	A	0.1057	0.0152234	208.844
rs4073090	34857953	0.16	B3GN2	35559	Somalogic	Q9NY97	62336639	2	G	A	0.4475	0.00811877	388.383
rs4075736	34857953	0.05	BGAL	35559	Somalogic	P16278	32993106	3	A	G	0.1964	0.00924249	29.2659
rs4076808	34857953	0.13	NB5R2	35559	Somalogic	Q6BCY4	7545656	11	G	A	0.4811	0.0085232	232.638
rs41265162	34857953	0.21	S100A4	35559	Somalogic	P26447	153547662	1	T	C	0.0446	0.0194495	116.58
rs41271951	34857953	-0.7	Cathepsin S	35559	Somalogic	P25774	150764744	1	G	A	0.0891	0.0181972	1479.74
rs41273040	34857953	0.62	MICB	35559	Somalogic	Q29980	31507279	6	A	G	0.0558	0.018013	1184.7
rs41277305	34857953	0.34	D-dopachrome decarboxylase	35559	Somalogic	P30046	24005171	22	C	A	0.0348	0.0223157	232.134
rs41278571	34857953	0.4	VEGF-C	35559	Somalogic	P49767	176729712	4	T	C	0.02	0.0282069	201.099
rs41279067	34857953	-0.55	LTB4DH	35559	Somalogic	Q14914	111599379	9	C	G	0.2003	0.0142978	1479.74
rs41292808	34857953	1.47	THSD1	35559	Somalogic	Q9NS62	52397382	13	T	C	0.0296	0.0382142	1479.74
rs41296190	34857953	-0.38	MA1A2	35559	Somalogic	O60476	117522919	1	A	G	0.0191	0.0305556	154.662
rs41297690	34857953	0.61	FCG2A	35559	Somalogic	P12318	161524567	1	C	A	0.0127	0.0431385	199.953
rs41298373	34857953	0.23	ITIH5	35559	Somalogic	Q86UX2	7580046	10	A	G	0.0937	0.0152997	225.989
rs41308619	34857953	1.53	CYTF	35559	Somalogic	O76096	25023069	20	C	A	0.0127	0.0397739	1479.74
rs41310132	34857953	-1.48	FHR2	35559	Somalogic	P36980	196959058	1	G	A	0.0156	0.0384741	1479.74
rs41310169	34857953	-0.9	CPXM1	35559	Somalogic	Q96SM3	2796329	20	T	C	0.0174	0.0312881	827.423
rs413141	34857953	0.17	LIGHT	35559	Somalogic	O43557	6675978	19	A	G	0.142	0.0113304	225.118
rs41341749	34857953	0.61	MPIF-1	35559	Somalogic	P55773	35983666	17	G	A	0.0366	0.0221977	755.167
rs4143038	34857953	0.12	Periostin	35559	Somalogic	Q15063	37246668	13	A	G	0.2423	0.0100158	143.545
rs4149584	34857953	-0.43	TNF sR-I	35559	Somalogic	P19438	6333477	12	T	C	0.0205	0.0293643	214.436
rs4151672	34857953	-0.68	Factor B	35559	Somalogic	P00751	31952053	6	T	C	0.0494	0.0189214	1291.55
rs41555513	34857953	0.4	BT3A3	35559	Somalogic	O00478	31355703	6	A	G	0.0322	0.0241199	275.024
rs4220	34857953	0.18	Fibrinogen g-chain dimer	35559	Somalogic	P02679	154570607	4	A	G	0.1537	0.011604	240.618
rs422330	34857953	0.12	CBLN4	35559	Somalogic	Q9NTU7	56003787	20	G	C	0.1726	0.0113106	112.562
rs4237446	34857953	0.08	NMT2	35559	Somalogic	O60551	15199924	10	C	T	0.1965	0.0107823	55.0502
rs4239252	34857953	-0.26	RANTES	35559	Somalogic	P13501	35836561	17	A	G	0.1846	0.0106066	600.891
rs4242051	34857953	-0.15	Endocan	35559	Somalogic	Q9NQ30	54902947	5	T	C	0.2411	0.00956575	245.892
rs4246527	34857953	-0.64	Proteasome beta chain	35559	Somalogic	P28070	151431472	1	C	T	0.1364	0.0166375	1479.74
rs4251824	34857953	-0.29	suPAR	35559	Somalogic	Q03405	43666441	19	T	C	0.0286	0.0243175	142.219
rs4252159	34857953	0.08	Plasminogen	35559	Somalogic	P00747	160739612	6	A	G	0.0961	0.0139885	32.707
rs4252185	34857953	-0.14	Angiostatin	35559	Somalogic	P00747	160702419	6	C	T	0.0804	0.0155803	80.7432
rs4253305	34857953	0.4	Prekallikrein	35559	Somalogic	P03952	186252537	4	G	A	0.412	0.0103984	1479.74
rs4253421	34857953	-0.37	Coagulation Factor XI	35559	Somalogic	P03951	186283783	4	A	G	0.1503	0.0118863	968.966
rs4255564	34857953	0.17	BR serine/threonine kinase 2	35559	Somalogic	Q8IWQ3	1384495	11	C	T	0.2146	0.0095882	314.357
rs4256810	34857953	0.18	MAPK2	35559	Somalogic	P49137	206717104	1	C	T	0.2736	0.00927001	377.037
rs4265433	34857953	-0.17	LZIC	35559	Somalogic	Q8WZA0	10065497	1	A	G	0.0224	0.0271637	39.1671
rs4283655	34857953	0.15	BST1	35559	Somalogic	Q10588	15737865	4	A	G	0.0564	0.0180086	69.3782
rs429358	34857953	-0.36	PSG5	35559	Somalogic	Q15238	44908684	19	C	T	0.1741	0.0108352	1103.91
rs429774	34857953	-0.08	IL-12 Rb1	35559	Somalogic	P42701	18075942	19	C	T	0.3049	0.00869242	84.7029
rs430601	34857953	-0.45	REG3G	35559	Somalogic	Q6UW15	79016371	2	A	T	0.3302	0.0116982	1479.74
rs4316067	34857953	-0.08	5NT3	35559	Somalogic	Q9H0P0	33041902	7	G	A	0.2777	0.00835136	91.7626
rs4319495	34857953	0.06	NB5R2	35559	Somalogic	Q6BCY4	7436992	11	C	A	0.3967	0.00937944	40.9212
rs4333693	34857953	0.26	GOLM1	35559	Somalogic	Q8NBJ4	86077134	9	A	C	0.2054	0.0102662	641.397
rs436077	34857953	0.28	C6	35559	Somalogic	P13671	41260998	5	AAGACG		0.0775	0.0149787	349.436
rs4365	34857953	0.1	ACE	35559	Somalogic	P12821	63497351	17	A	G	0.0678	0.0160804	38.6726
rs4375934	34857953	0.1	SLPI	35559	Somalogic	P03973	45167878	20	T	C	0.3143	0.00877791	129.783
rs4377066	34857953	0.16	RNAS6	35559	Somalogic	Q93091	20718622	14	T	C	0.1251	0.0137361	135.68
rs4380535	34857953	-0.07	UNC5H3	35559	Somalogic	O95185	95428256	4	T	C	0.3607	0.00856528	66.7902
rs4381184	34857953	-0.09	OLFL3	35559	Somalogic	Q9NRN5	113947147	1	A	C	0.2987	0.00879326	104.757
rs4384764	34857953	0.22	Glutaminyl cyclase	35559	Somalogic	Q16769	37363141	2	A	G	0.2873	0.00916871	575.743
rs4392019	34857953	0.75	STAR5	35559	Somalogic	Q9NSY2	81324218	15	T	C	0.0138	0.0340748	484.457
rs439826	34857953	0.08	amyloid precursor protein	35559	Somalogic	P05067	26156328	21	T	G	0.3171	0.00902329	78.605
rs4405671	34857953	0.08	LIRA6	35559	Somalogic	Q6PI73	54225910	19	T	C	0.1778	0.0126814	39.7966
rs4407396	34857953	-0.14	Biotinidase	35559	Somalogic	P43251	15604712	3	G	A	0.1121	0.013103	114.16
rs440752	34857953	0.13	REG3G	35559	Somalogic	Q6UW15	79020540	2	C	T	0.3724	0.00891769	212.511
rs443527	34857953	0.07	SPHK2	35559	Somalogic	Q9NRA0	48613500	19	CGGG		0.2435	0.00905851	59.7148
rs4442612	34857953	0.08	T132C	35559	Somalogic	Q8N3T6	128160585	12	G	A	0.3975	0.0086599	85.3403
rs4455239	34857953	0.07	IL-10 Rb	35559	Somalogic	Q08334	33281729	21	C	T	0.4347	0.00806028	75.4217
rs4455312	34857953	0.08	MASP3	35559	Somalogic	P48740	187244238	3	A	C	0.3215	0.008496	88.6647
rs446518	34857953	0.66	PKHA7	35559	Somalogic	Q6IQ23	16856962	11	T	C	0.1061	0.0171574	1479.74
rs4495675	34857953	0.06	RGS18	35559	Somalogic	Q9NS28	192158507	1	T	G	0.4504	0.00877249	46.7797
rs4499344	34857953	0.31	TFAR19	35559	Somalogic	O14737	32582525	19	A	G	0.2879	0.00878757	1244.47
rs4501820	34857953	0.07	lymphotactin beta	35559	Somalogic	Q9UBD3	168542083	1	T	C	0.2046	0.00922084	57.6308
rs4502088	34857953	-0.12	SLIK5	35559	Somalogic	O94991	88602637	13	T	A	0.4386	0.00842471	202.886
rs4523990	34857953	0.07	GLTD2	35559	Somalogic	A6NH11	4725146	17	A	G	0.2462	0.00922447	57.5855
rs4533001	34857953	-0.12	KDEL2	35559	Somalogic	Q7Z4H8	108561745	11	G	A	0.1191	0.0118541	102.477
rs45462798	34857953	-0.13	SIA8F	35559	Somalogic	P61647	17453620	10	A	T	0.0359	0.0214339	36.7861
rs454759	34857953	-0.08	T132B	35559	Somalogic	Q14DG7	125314613	12	A	G	0.3779	0.00823959	94.2691
rs4550150	34857953	0.2	GFRa-1	35559	Somalogic	P56159	116226964	10	A	G	0.274	0.00928654	463.823
rs45553433	34857953	-0.83	CD177	35559	Somalogic	Q8N6Q3	43353892	19	T	A	0.065	0.0215767	1479.74
rs45563938	34857953	0.56	B3GN8	35559	Somalogic	Q7Z7M8	41426158	19	G	A	0.1218	0.0145578	1479.74
rs45596840	34857953	-0.82	GST omega-1	35559	Somalogic	P78417	104268396	10	A	G	0.3218	0.0213167	1479.74
rs4571572	34857953	0.37	MANEA	35559	Somalogic	Q5SRI9	95556947	6	T	C	0.184	0.0100566	1353.62
rs4575	34857953	0.08	PSME2	35559	Somalogic	Q9UL46	24146226	14	C	T	0.3082	0.0081226	97.0041
rs4591139	34857953	-0.04	PLCG2	35559	Somalogic	P16885	81787103	16	T	C	0.4587	0.0082618	23.4407
rs4610468	34857953	-0.21	Growth hormone receptor	35559	Somalogic	P10912	42634119	5	C	T	0.2298	0.00977608	461.433
rs4619875	34857953	0.22	ARFP1	35559	Somalogic	P53367	152779978	4	T	C	0.3724	0.00832765	697.911
rs464138	34857953	-0.33	Mx1	35559	Somalogic	P20591	41426246	21	C	A	0.4769	0.00857869	1479.74
rs4646787	34857953	-0.13	Aldehyde dehydrogenase, class 3	35559	Somalogic	P30838	19745936	17	A	G	0.3358	0.00849229	234.335
rs4648629	34857953	-0.12	NADK	35559	Somalogic	O95544	1764023	1	A	C	0.4504	0.00784903	233.739
rs4650995	34857953	-0.3	ANGL1	35559	Somalogic	O95841	178548181	1	T	C	0.4923	0.00794822	1424.63
rs4652700	34857953	-0.05	GLNA	35559	Somalogic	P15104	182367894	1		CAAAAAAAAAAACA	0.4153	0.00779054	41.1913
rs4660386	34857953	0.16	PPT1	35559	Somalogic	P50897	40094562	1	T	C	0.2995	0.00893524	320.647
rs4661012	34857953	-0.19	PEAR1	35559	Somalogic	Q5VY43	156915699	1	G	T	0.3625	0.00850692	498.842
rs466104	34857953	-0.06	WIF-1	35559	Somalogic	Q9Y5W5	64937575	12	C	T	0.4349	0.00827946	52.5168
rs4666769	34857953	-0.05	Collagen Type III	35559	Somalogic	P02461	189016340	2	C	A	0.4354	0.00822876	36.9208
rs4672	34857953	-0.08	FKBP2	35559	Somalogic	P26885	64242407	11	A	G	0.0878	0.0131982	36.7412
rs4674100	34857953	-0.06	IGFBP-2	35559	Somalogic	P18065	216615701	2	A	G	0.2564	0.00990467	36.6963
rs4679138	34857953	-0.25	PLXA1	35559	Somalogic	Q9UIW2	126992227	3	G	A	0.3036	0.00868389	828.803
rs4682481	34857953	0.27	BOC	35559	Somalogic	Q9BWV1	113265008	3	T	C	0.1632	0.0112083	580.295
rs4683518	34857953	0.12	CSTN2	35559	Somalogic	Q9H4D0	140716808	3	A	G	0.2999	0.0086044	194.501
rs4686790	34857953	-0.36	a2-HS-Glycoprotein	35559	Somalogic	P02765	186604193	3	G	T	0.2935	0.00935857	1479.74
rs4698801	34857953	0.11	EGF	35559	Somalogic	P01133	109961320	4	A	C	0.3356	0.0087233	159.01
rs4699179	34857953	0.1	PPase 2	35559	Somalogic	Q9H2U2	105474024	4	A	G	0.2647	0.00860973	134.903
rs4704826	34857953	0.24	TIM-4	35559	Somalogic	Q96H15	156965071	5	C	A	0.3579	0.00866883	766.48
rs472495	34857953	-0.16	PCSK9	35559	Somalogic	Q8NBP7	55055640	1	G	T	0.3573	0.00880509	330.196
rs4725617	34857953	-1.2	EphA1	35559	Somalogic	P21709	143400007	7	A	G	0.101	0.0311952	1479.74
rs4725938	34857953	0.26	ABP1	35559	Somalogic	P19801	150763916	7	A	G	0.3857	0.00861722	910.359
rs4731998	34857953	0.09	Sema E	35559	Somalogic	Q99985	81015803	7	G	A	0.1824	0.0103259	75.9673
rs4733505	34857953	-0.11	Glutathione reductase	35559	Somalogic	P00390	30695913	8	A	G	0.339	0.00834176	173.888
rs4735446	34857953	0.14	Aminopeptidase	35559	Somalogic	Q9Y646	97147994	8	C	T	0.0421	0.0201226	48.4047
rs4736629	34857953	-0.35	WISP-1	35559	Somalogic	O95388	133093408	8	G	A	0.2618	0.00994446	1238.72
rs4736916	34857953	-0.12	SARP-2	35559	Somalogic	Q8N474	41093987	8	T	A	0.4939	0.00808481	220.304
rs4740	34857953	-1.12	IL27B	35559	Somalogic	Q14213	4236999	19	A	G	0.2751	0.0291156	1479.74
rs4740413	34857953	-0.25	AIF1L	35559	Somalogic	Q9BQI0	131087714	9	G	A	0.3854	0.00871709	822.501
rs474415	34857953	0.11	FJX1	35559	Somalogic	Q86VR8	35621175	11	A	G	0.3782	0.00871077	159.467
rs475325	34857953	0.14	AL3B1	35559	Somalogic	P43353	68017592	11	T	C	0.2336	0.00973041	207.011
rs4760682	34857953	-0.2	K6PF	35559	Somalogic	P08237	48118502	12	C	A	0.1931	0.0099464	404.322
rs4761234	34857953	-0.49	Lysozyme	35559	Somalogic	P61626	69338325	12	C	T	0.486	0.0127381	1479.74
rs4766462	34857953	-0.08	ALDH-E2	35559	Somalogic	P05091	111433337	12	T	A	0.2714	0.00923403	75.058
rs4774967	34857953	0.07	MYZAP	35559	Somalogic	P0CAP1	57563562	15	T	G	0.3458	0.00798836	76.7858
rs4789763	34857953	0.18	SECTM1	35559	Somalogic	Q8WVN6	82331408	17	G	A	0.4804	0.00790693	518.237
rs4789938	34857953	-0.1	LG3BP	35559	Somalogic	Q08380	78898328	17	G	A	0.1747	0.0112563	78.9234
rs4792858	34857953	0.09	HEXI1	35559	Somalogic	O94992	45167333	17	C	A	0.3038	0.00901379	99.6943
rs4792867	34857953	0.09	HEXI2	35559	Somalogic	Q96MH2	45172077	17	T	C	0.2939	0.00868979	107.267
rs4793712	34857953	-0.1	Carbonic Anhydrase X	35559	Somalogic	Q9NS85	51639018	17	A	G	0.4766	0.00880274	129.052
rs4796667	34857953	0.06	Keratin 20	35559	Somalogic	P35900	41522464	17	T	C	0.3592	0.00850189	49.8048
rs4796791	34857953	-0.15	STAT3	35559	Somalogic	P40763	42378745	17	T	C	0.4114	0.00801799	349.987
rs4802167	34857953	-0.33	PSG9	35559	Somalogic	Q00887	43278325	19	G	T	0.0381	0.0204361	260.755
rs4804774	34857953	-0.36	DC-SIGN	35559	Somalogic	P06734	7707287	19	C	G	0.2173	0.0101958	1246.7
rs4806666	34857953	-1.01	TM190	35559	Somalogic	Q8WZ59	55376727	19	T	C	0.4569	0.026256	1479.74
rs4808666	34857953	-0.13	GT251	35559	Somalogic	Q8NBJ5	17557324	19	T	C	0.4465	0.0084201	238.371
rs4810316	34857953	0.24	EMIL3	35559	Somalogic	Q9NT22	41393111	20	A	C	0.3348	0.0086365	772.23
rs4810479	34857953	-0.48	PLTP	35559	Somalogic	P55058	45916409	20	C	T	0.2694	0.0124781	1479.74
rs4811585	34857953	-0.11	CBLN4	35559	Somalogic	Q9NTU7	55196666	20	C	T	0.374	0.00836824	172.789
rs4814296	34857953	-0.28	FLRT3	35559	Somalogic	Q9NZU0	14376500	20	A		0.2684	0.00901283	965.148
rs4818592	34857953	-0.11	NCAM2	35559	Somalogic	O15394	20999767	21	G	C	0.3422	0.00932488	139.155
rs4818855	34857953	0.13	PDXK	35559	Somalogic	O00764	43619070	21	C	T	0.4189	0.00823899	248.965
rs4821102	34857953	0.78	TIMP-3	35559	Somalogic	P35625	32770241	22	C	A	0.2264	0.0202769	1479.74
rs4822754	34857953	0.17	CRBB1	35559	Somalogic	P53674	26616930	22	A	G	0.3933	0.00829481	420.034
rs483082	34857953	-0.25	Apo E	35559	Somalogic	P02649	44912921	19	T	G	0.2321	0.00991659	635.558
rs4851010	34857953	0.08	IL-18 Rb	35559	Somalogic	O95256	102439667	2	T	A	0.3258	0.00835759	91.6259
rs4851521	34857953	-0.41	IL-1 sRII	35559	Somalogic	P27930	101993894	2	T	C	0.429	0.0106584	1479.74
rs4859420	34857953	0.29	NAR3	35559	Somalogic	Q13508	76079075	4		CGTCTAAAAAAC	0.1386	0.0119597	587.972
rs4859571	34857953	-0.65	ASAHL	35559	Somalogic	Q02083	75936156	4	T	C	0.1965	0.0168974	1479.74
rs486055	34857953	-0.38	MMP-10	35559	Somalogic	P09238	102779693	11	T	C	0.1655	0.0111643	1158.52
rs4865151	34857953	0.2	ISK2	35559	Somalogic	P20155	56758215	4	G	T	0.4637	0.00841382	565.032
rs487174	34857953	-0.1	AK1A1	35559	Somalogic	P14550	45543864	1	A	G	0.1011	0.013363	56.0007
rs4873	34857953	-0.08	CETN3	35559	Somalogic	O15182	90407824	5	G	C	0.289	0.00888301	81.1072
rs4876836	34857953	-0.07	OPG	35559	Somalogic	O00300	118434718	8	G	A	0.3947	0.00825666	71.8766
rs4878043	34857953	-0.08	GAS1	35559	Somalogic	P54826	87072939	9	C	T	0.4227	0.00794172	101.473
rs4878643	34857953	-0.28	GAPR1	35559	Somalogic	Q9H4G4	36153440	9	C	G	0.2907	0.00916119	934.142
rs4879780	34857953	-0.12	K1161	35559	Somalogic	Q6NSJ0	34367518	9	A	G	0.3862	0.00799871	225.072
rs4880150	34857953	0.21	PHP14	35559	Somalogic	Q9NRX4	136875889	9	C	T	0.2584	0.00918775	522.42
rs4880758	34857953	-0.11	IDI1	35559	Somalogic	Q13907	1039632	10	G	C	0.0687	0.0168205	42.7671
rs4882694	34857953	-0.16	T132C	35559	Somalogic	Q8N3T6	128417042	12	T	C	0.459	0.00859776	346.313
rs4887134	34857953	0.16	ISLR2	35559	Somalogic	Q6UXK2	74317938	15	A	T	0.3653	0.00826725	374.557
rs4890114	34857953	0.06	IGFBP-4	35559	Somalogic	P22692	40447297	17	G	A	0.4529	0.00870555	47.5018
rs4910165	34857953	0.11	MRVI1	35559	Somalogic	Q9Y6F6	10652497	11	C	G	0.3449	0.00834286	173.842
rs4911994	34857953	0.05	DAN	35559	Somalogic	P41271	19435099	1	C	A	0.3681	0.0077948	41.1463
rs4915486	34857953	0.07	TMEM9	35559	Somalogic	Q9P0T7	201141835	1	T	C	0.3371	0.00885258	62.5254
rs4919682	34857953	0.12	5NTC	35559	Somalogic	P49902	102824573	10	T	C	0.2759	0.00896535	179.155
rs4926972	34857953	-0.11	LRP8	35559	Somalogic	Q14114	53327839	1	CGCAGCAGCAGCAGCA		0.3222	0.00851738	166.791
rs4934436	34857953	-0.12	Fas, soluble	35559	Somalogic	P25445	89023563	10	C	T	0.4644	0.00798976	225.577
rs4935805	34857953	0.07	UBS3B	35559	Somalogic	Q8TF42	122735508	11	C	G	0.4083	0.00864795	65.5194
rs4938792	34857953	-0.05	Layilin	35559	Somalogic	Q6UX15	111550211	11	C	T	0.3765	0.00795741	39.4818
rs4947065	34857953	-0.16	MET24	35559	Somalogic	Q5JXM2	110344779	6	T	C	0.0821	0.0141019	128.732
rs4951159	34857953	0.75	CNTN2	35559	Somalogic	Q02246	205042978	1	G	C	0.0673	0.019497	1479.74
rs4951315	34857953	-0.07	Renin	35559	Somalogic	P00797	204188040	1	A	C	0.2614	0.00978225	51.2057
rs4963424	34857953	-0.05	HRSL2	35559	Somalogic	Q9NWW9	63559149	11	T	A	0.331	0.00797103	39.3469
rs4970394	34857953	-0.24	Agrin	35559	Somalogic	O00468	1027511	1	C	T	0.4588	0.0084304	810.45
rs4971154	34857953	0.38	FCRL1	35559	Somalogic	Q96LA6	157802090	1	C	T	0.4646	0.00987849	1479.74
rs498045	34857953	-0.11	CCS	35559	Somalogic	O14618	66595526	11	A	G	0.4484	0.00783221	197.25
rs4984667	34857953	0.3	DECR2	35559	Somalogic	Q9NUI1	411697	16	T	C	0.4576	0.00829218	1308.9
rs4988235	34857953	-1.05	LPH	35559	Somalogic	P09848	135851076	2	G	A	0.1707	0.0272958	1479.74
rs4993527	34857953	-0.05	Ck-b-8-1	35559	Somalogic	P55773	36102272	17	T	C	0.4494	0.00811122	37.9986
rs4999280	34857953	0.52	PSG3	35559	Somalogic	Q16557	43052527	19	T	C	0.0996	0.0135179	1479.74
rs500734	34857953	-0.16	TNF sR-II	35559	Somalogic	P20333	12188368	1	A	T	0.2277	0.00996289	257.91
rs5015750	34857953	0.18	Lactoferrin	35559	Somalogic	P02788	46457913	3	A	G	0.0866	0.0145427	153.198
rs5029937	34857953	0.4	TNFAIP3	35559	Somalogic	P21580	137874014	6	T	G	0.0254	0.0255229	245.617
rs5029948	34857953	0.14	TNFAIP3	35559	Somalogic	P21580	137876192	6	T	C	0.0379	0.0209811	44.5245
rs5030044	34857953	-0.4	Kininogen, HMW, Two Chain	35559	Somalogic	P01042	186731333	3	G	A	0.1221	0.0124092	1039.03
rs5030062	34857953	0.24	Kininostatin	35559	Somalogic	P01042	186736391	3	C	A	0.3555	0.00935857	657.663
rs5030377	34857953	-0.11	ICAM4	35559	Somalogic	Q14773	10282558	19	G	A	0.4268	0.00864526	161.893
rs504683	34857953	0.08	ARRB1	35559	Somalogic	P49407	75340189	11	G	A	0.3039	0.00879947	82.6545
rs505151	34857953	0.2	PCSK9	35559	Somalogic	Q8NBP7	55063514	1	G	A	0.0517	0.0182989	119.457
rs507506	34857953	0.05	ACADV	35559	Somalogic	P49748	7215003	17	A	G	0.4419	0.00821379	37.0555
rs5112	34857953	0.3	Apo C-I	35559	Somalogic	Q15238	44927023	19	G	C	0.4878	0.00825133	1321.89
rs514887	34857953	-0.12	Collagen-binding protein	35559	Somalogic	P50454	75581004	11	G	A	0.4409	0.00785442	233.418
rs514921	34857953	-0.3	MMP-1	35559	Somalogic	P03956	102798499	11	G	A	0.335	0.00888478	1140.12
rs52826764	34857953	-1.47	MATN3	35559	Somalogic	O15232	20005780	2	T	C	0.0252	0.0382142	1479.74
rs532600172	34857953	-0.97	DUS28	35559	Somalogic	Q4G0W2	240560857	2	C		0.0203	0.0288365	1131.51
rs533555	34857953	-0.19	UCMA	35559	Somalogic	Q8WVF2	13263560	10	C	T	0.2048	0.0103962	334.007
rs539432790	34857953	0.25	ANGL4	35559	Somalogic	Q9BY76	10101623	19	G	C	0.021	0.0278376	80.6522
rs541635385,rs72414803	34857953	-0.2	EI2BA	35559	Somalogic	Q14232	123531115	12	G		0.0223	0.028111	50.6182
rs5498	34857953	-1.14	sICAM-1	35559	Somalogic	P05362	10285007	19	G	A	0.4669	0.0296355	1479.74
rs550671	34857953	0.19	HS71L	35559	Somalogic	O95445	31976816	6	T	C	0.1404	0.0118109	258.786
rs5511	34857953	0.45	Kallistatin	35559	Somalogic	P29622	94567258	14	T	A	0.2442	0.0116982	1479.74
rs553718083	34857953	-0.4	ANXA7	35559	Somalogic	P20073	73413629	10	C	G	0.0109	0.0380194	110.69
rs555835	34857953	-0.53	T132A	35559	Somalogic	Q24JP5	60921973	11	T	C	0.332	0.0137779	1479.74
rs55649112	34857953	0.12	TGF-b R III	35559	Somalogic	Q03167	91582253	1	T	C	0.1497	0.0112447	113.886
rs55667375	34857953	0.06	Prostasin	35559	Somalogic	Q16651	31144137	16	T	C	0.2822	0.00907496	43.7132
rs556708606	34857953	-0.16	Vti1-rp1	35559	Somalogic	Q9UEU0	67713582	14	CA	C	0.0244	0.0260795	37.6393
rs55689129	34857953	-0.05	Soggy-1	35559	Somalogic	Q9UK85	49389237	19	AAGACCCCTGAAATCCAGCCAG		0.4441	0.00776091	41.5063
rs55709272	34857953	-0.18	IL-1Ra	35559	Somalogic	P18510	113109711	2	C	T	0.4887	0.00802085	503.622
rs55714927	34857953	-0.11	ASGR1	35559	Somalogic	P07306	7176997	17	T	C	0.2117	0.00998076	121.467
rs557240144	34857953	-0.48	EMR2	35559	Somalogic	Q9UHX3	14397452	19	A	G	0.0137	0.0368993	169.218
rs557382	34857953	0.13	NLGN1	35559	Somalogic	Q8N2Q7	173395769	3	G	T	0.2958	0.00880539	217.966
rs55753316	34857953	-0.13	TFF3	35559	Somalogic	Q07654	42297299	21	T	C	0.0327	0.0221332	34.4985
rs55763631	34857953	0.2	PTPRS	35559	Somalogic	Q13332	5293572	19	A	C	0.0693	0.0166771	143.82
rs55771110	34857953	0.11	LL-37	35559	Somalogic	P49913	47305227	3	A	G	0.1494	0.011679	88.7103
rs557851922	34857953	-0.12	Contactin-4	35559	Somalogic	Q8IWV2	2672281	3	T	C	0.148	0.0120961	98.4175
rs55788848	34857953	-0.26	FKB1B	35559	Somalogic	P68106	24045851	2	T	C	0.2085	0.0100118	674.413
rs55797991	34857953	-0.08	DJB14	35559	Somalogic	Q8TBM8	99850238	4	T	C	0.1233	0.0114666	48.6756
rs55798945	34857953	0.15	WFKN1	35559	Somalogic	Q96NZ8	619708	16	G	T	0.3602	0.00847628	313.164
rs55851595	34857953	0.65	T132D	35559	Somalogic	Q14C87	129595744	12	T	C	0.0703	0.0168974	1479.74
rs55861089	34857953	-0.33	Cathepsin D	35559	Somalogic	P07339	1762527	11	G	A	0.1135	0.01298	646.363
rs55887923	34857953	-0.11	SELW	35559	Somalogic	P63302	47773983	19	G	A	0.4797	0.00792291	192.76
rs559164825,rs773478887	34857953	0.07	DJC27	35559	Somalogic	Q9NZQ0	24936720	2	CAT		0.1417	0.0111979	39.0772
rs56007204	34857953	-0.27	CRAC1	35559	Somalogic	Q9NQ79	97865562	10	T	C	0.2155	0.010342	681.586
rs56015217	34857953	1.42	SEM5A	35559	Somalogic	Q13591	9547721	5	T	C	0.0875	0.0369144	1479.74
rs56027740	34857953	-0.06	Fragile histidine triad protein	35559	Somalogic	P49789	61101142	3	G	A	0.4556	0.00782705	58.7633
rs56086323	34857953	-0.08	LIRA5	35559	Somalogic	A6NI73	54225157	19	T	C	0.1774	0.0115148	48.2692
rs56107536	34857953	0.61	ENASE	35559	Somalogic	Q8NFI3	79074958	17	A	C	0.1368	0.0158576	1479.74
rs56124762	34857953	-0.08	B7-H2	35559	Somalogic	O75144	44238591	21	G	A	0.254	0.00922566	75.1944
rs56148170	34857953	0.14	CA198	35559	Somalogic	Q9H425	230872285	1	G	A	0.1296	0.0116758	143.774
rs56157305	34857953	0.06	Cathepsin H	35559	Somalogic	P09668	78975403	15	AAAA		0.1444	0.0119069	25.3925
rs56183134	34857953	-0.16	DTD2	35559	Somalogic	Q96FN9	31438588	14	C	T	0.1111	0.0131772	147.433
rs56216219	34857953	-0.45	RNase 1	35559	Somalogic	P07998	20819064	14	G	A	0.04	0.0207513	470.256
rs56223026	34857953	0.37	PSMA	35559	Somalogic	Q04609	49215709	11	CAAAAAAAAAAAAAAG		0.0358	0.0220926	280.485
rs56236063	34857953	-0.22	Factor D	35559	Somalogic	P00746	859374	19	C	T	0.0278	0.0249735	77.6043
rs56296467	34857953	-0.31	SMOC2	35559	Somalogic	Q9H3U7	168463127	6	C	T	0.2612	0.00928437	1114.86
rs56307603	34857953	-0.09	LCN1	35559	Somalogic	P31025	135514751	9	C	T	0.1513	0.01083	69.0603
rs563290	34857953	-0.09	Apo B	35559	Somalogic	P04114	21065354	2	G	A	0.1402	0.012473	52.0646
rs56339337	34857953	-0.07	TNFSF15	35559	Somalogic	O95150	114798680	9	G	A	0.133	0.011444	37.4147
rs56352943	34857953	-0.13	CATZ	35559	Somalogic	Q9UBR2	59003365	20	G	A	0.131	0.0122981	111.74
rs56355857	34857953	-0.08	ATL2	35559	Somalogic	Q86TH1	133540118	9	G	C	0.2395	0.0103683	59.5336
rs56378716	34857953	-0.54	Myeloperoxidase	35559	Somalogic	P05164	58279141	17	G	A	0.0173	0.0316183	291.682
rs566419452	34857953	-0.67	LG3BP	35559	Somalogic	Q08380	78975177	17	T	G	0.0111	0.0425724	247.681
rs56665454	34857953	0.07	DBNL	35559	Somalogic	Q9UJU6	44037871	7	T	C	0.3552	0.00823586	72.2401
rs56905341	34857953	-0.21	PDE5A	35559	Somalogic	O76074	119655663	4	C	T	0.1988	0.0100905	433.128
rs56915529	34857953	0.11	kallikrein 10	35559	Somalogic	O43240	51132488	19	T	C	0.3297	0.00942925	136.091
rs571456533	34857953	0.32	WFKN1	35559	Somalogic	Q96NZ8	635499	16	A	G	0.019	0.0285921	125.259
rs57150750	34857953	0.18	Angiotensinogen	35559	Somalogic	P01019	230719363	1	T	C	0.0228	0.0263048	46.8248
rs57198275	34857953	-0.15	FCRL6	35559	Somalogic	Q6DN72	159815106	1	A	G	0.1824	0.0103524	209.944
rs57244134	34857953	-0.34	PLXC1	35559	Somalogic	O60486	94267442	12	A	G	0.0173	0.0328841	106.902
rs573212	34857953	-0.2	F16P2	35559	Somalogic	O00757	94587384	9	C	G	0.1123	0.0126684	249.241
rs573431210	34857953	0.3	FA20A	35559	Somalogic	Q96MK3	69280242	17	G	T	0.0227	0.0272819	120.919
rs5741819	34857953	0.42	LBP	35559	Somalogic	P18428	38371029	20	C	A	0.0915	0.0151677	766.756
rs57426701	34857953	0.08	NAGK	35559	Somalogic	Q9UJ70	71047649	2	A	G	0.4215	0.00768998	108.225
rs5743454	34857953	-0.33	HBD-1	35559	Somalogic	P60022	6875375	8	C	T	0.0347	0.0226275	212.695
rs5743618	34857953	0.14	TLR1	35559	Somalogic	Q15399	38797027	4	A	C	0.3482	0.00846955	273.234
rs5744454	34857953	-0.24	sCD14	35559	Somalogic	P08571	140633982	5	G	T	0.3075	0.00887157	731.85
rs5745686,rs796107510	34857953	-0.13	HGF	35559	Somalogic	P14210	81729800	7		CA	0.2073	0.0103183	158.735
rs57464688	34857953	-0.55	FCN2	35559	Somalogic	Q15485	134858932	9	A	C	0.0755	0.0167358	1080.03
rs5751348	34857953	-0.31	a1,4-Galactosyltransferase	35559	Somalogic	Q9NPC4	42717787	22	A		0.483	0.00805877	1479.74
rs5751792	34857953	-0.62	GSTT1	35559	Somalogic	P30711	24005096	22	G	A	0.4966	0.0161175	1479.74
rs575244023	34857953	-1.08	ASAH2	35559	Somalogic	Q9NR71	50178272	10	A	G	0.0315	0.0280757	1479.74
rs57529409	34857953	-0.93	FAM3B	35559	Somalogic	P58499	41346335	21	T	C	0.047	0.0241763	1479.74
rs5753231	34857953	0.74	Apo-TC II	35559	Somalogic	P20062	30607082	22	T	C	0.2069	0.0192371	1479.74
rs5756736	34857953	0.21	Galectin-2	35559	Somalogic	P05162	37574182	22	G	A	0.4375	0.00809941	672.251
rs57723662	34857953	0.05	MCP-2	35559	Somalogic	P80075	34208797	17	C	G	0.1738	0.0101745	24.1498
rs57928937	34857953	-0.18	NAP2L	35559	Somalogic	Q99733	2969023	11	C	CT	0.1914	0.0104252	298.108
rs580360	34857953	-0.27	DERM	35559	Somalogic	Q07507	168698188	1	T	C	0.4937	0.00824335	1072.8
rs58134724	34857953	0.08	CHST4	35559	Somalogic	Q8NCG5	71492188	16	T	C	0.2516	0.00875618	83.4738
rs58182031	34857953	0.46	LRC15	35559	Somalogic	Q8TF66	194366591	3	A	G	0.1179	0.0128449	1282.48
rs5820482	34857953	0.07	ARL4D	35559	Somalogic	P49703	43073637	17	T	TA	0.1514	0.0107493	42.4068
rs58440339	34857953	0.15	CLM6	35559	Somalogic	Q08708	74543335	17	T	C	0.113	0.013057	131.977
rs5848	34857953	-0.22	GRN	35559	Somalogic	P28799	44352876	17	T	C	0.2556	0.00946869	539.841
rs58658771	34857953	0.77	GREM1	35559	Somalogic	O60565	32709533	15	A	T	0.1655	0.0200169	1479.74
rs58692747	34857953	-0.18	CNDP1	35559	Somalogic	Q96KN2	74565502	18	C	T	0.205	0.0105552	290.81
rs58762758	34857953	0.11	TEC	35559	Somalogic	P42680	48215229	4	G	A	0.4926	0.00819522	180.162
rs59169073	34857953	0.57	MAGI2	35559	Somalogic	Q86UL8	79428907	7	C	T	0.1597	0.0148177	1479.74
rs59251421	34857953	-0.4	Macrophage scavenger receptor	35559	Somalogic	P21757	16200030	8	T	C	0.0588	0.017685	511.573
rs59271908	34857953	-0.34	CRHBP	35559	Somalogic	P24387	76945507	5	C	T	0.0312	0.0247702	188.407
rs59291571	34857953	-0.29	SMOC2	35559	Somalogic	Q9H3U7	168574211	6	A	G	0.0773	0.0154217	353.615
rs5939319	34857953	0.2	XG	35559	Somalogic	P55808	2782116	X	A	G	0.1398	0.0101968	384.708
rs59412705	34857953	0.07	UBE2F	35559	Somalogic	Q969M7	237955596	2	A	T	0.4121	0.00835763	70.1503
rs5945273	34857953	-0.06	Coagulation Factor VIII	35559	Somalogic	P00451	155013426	X	C	T	0.2272	0.00870142	47.5469
rs59734148	34857953	0.2	SPARCL1	35559	Somalogic	Q14515	87625217	4	T	A	0.053	0.0175435	129.966
rs59756806	34857953	-0.53	TESC	35559	Somalogic	Q96BS2	117041214	12	C	T	0.3676	0.0137779	1479.74
rs59882870	34857953	0.27	HSP 27	35559	Somalogic	P16435	76009103	7	A	G	0.1606	0.0106427	643.618
rs5996067	34857953	0.1	CC134	35559	Somalogic	Q9H6E4	41802533	22	A	G	0.3952	0.00785378	162.122
rs59980852	34857953	-0.1	MINP1	35559	Somalogic	Q9UNW1	87515989	10	T	C	0.4395	0.00865087	133.623
rs6001573	34857953	-0.14	IGLL1	35559	Somalogic	P15814	22246595	22	A	G	0.2552	0.0101822	189.049
rs6011275	34857953	-0.14	TCEA2	35559	Somalogic	Q15560	64068875	20	G	T	0.3271	0.00826062	287.231
rs601338	34857953	0.05	NUCB1	35559	Somalogic	Q02818	48703417	19	G	A	0.3944	0.00796194	39.4368
rs60169972	34857953	-0.07	CRADD	35559	Somalogic	P78560	93837506	12	C	G	0.1731	0.0108184	41.8665
rs60189618	34857953	0.64	Vaspin	35559	Somalogic	Q8IW75	94509550	14	T	C	0.0626	0.0175175	1334.8
rs6024417	34857953	-0.15	CBLN4	35559	Somalogic	Q9NTU7	55794632	20	G	A	0.2974	0.00881343	289.663
rs6024672	34857953	-0.13	CBLN4	35559	Somalogic	Q9NTU7	56191539	20	T	C	0.307	0.00918715	200.228
rs60252802	34857953	-0.07	B3GT6	35559	Somalogic	Q96L58	1231507	1	C	T	0.1451	0.0112173	38.9423
rs60255715	34857953	0.12	CRLF1	35559	Somalogic	O75462	18661991	19	G	C	0.052	0.0188003	40.7412
rs60289963,rs71450114	34857953	0.11	MEK1	35559	Somalogic	Q02750	66472303	15	CAAA		0.1398	0.0119074	85.3403
rs60291142	34857953	0.17	MGT4B	35559	Somalogic	Q9UQ53	179818093	5	A	G	0.0552	0.0178713	90.4869
rs6031847	34857953	-0.18	14-3-3 protein beta/alpha	35559	Somalogic	P31946	44885562	20	T	C	0.2594	0.00909284	391.874
rs6032226	34857953	-0.05	HE4	35559	Somalogic	Q14508	45485639	20	T	C	0.4949	0.00816937	37.4596
rs6032259	34857953	-0.3	SPIT3	35559	Somalogic	P49223	45512691	20	A	G	0.4951	0.00779881	1479.74
rs6036565	34857953	0.62	CYTD	35559	Somalogic	P28325	23874077	20	T	G	0.4299	0.0161175	1479.74
rs6036977	34857953	0.16	APMAP	35559	Somalogic	Q9HDC9	24921032	20	C	T	0.1192	0.012355	167.707
rs604077	34857953	0.26	KI2L4	35559	Somalogic	Q99706	54809941	19	T	C	0.2961	0.00902374	830.182
rs6043409	34857953	-0.15	SIRPG	35559	Somalogic	Q9P1W8	1635560	20	A	G	0.3178	0.00849373	311.879
rs6044699	34857953	0.08	NEC2	35559	Somalogic	P16519	17249972	20	A	G	0.4986	0.00781283	104.849
rs6050446	34857953	-0.34	ENTP6	35559	Somalogic	O75354	25214873	20	A	G	0.0316	0.0235193	208.982
rs60580020	34857953	-0.26	AMD	35559	Somalogic	P19021	103001750	5	C	G	0.0253	0.0245262	112.379
rs6059848	34857953	0.05	MLP3A	35559	Somalogic	Q9H492	34454238	20	T	C	0.4949	0.00784646	40.6063
rs606452	34857953	0.11	Collagen-binding protein	35559	Somalogic	P50454	75565133	11	A	C	0.1322	0.011506	91.3981
rs607350	34857953	-0.08	Semaphorin-6A	35559	Somalogic	Q9H2E6	116613097	5	A	T	0.2071	0.00982232	66.3363
rs60764079	34857953	0.07	PARC	35559	Somalogic	P55774	35960639	17	T	A	0.1491	0.0122735	32.528
rs6081231	34857953	-0.2	Histidyl-tRNA synthetase-related	35559	Somalogic	Q8TEA8	18590320	20	A	G	0.3493	0.00829325	581.582
rs6083222	34857953	0.3	CYTT	35559	Somalogic	P09228	23696316	20	A	G	0.4256	0.00859743	1217.6
rs61048056	34857953	-0.14	RGMB	35559	Somalogic	Q6NW40	98439496	5	A	G	0.4396	0.00811226	297.833
rs6114209	34857953	-0.25	Cystatin C	35559	Somalogic	P01034	23641629	20	C	G	0.2104	0.00997558	628.063
rs61185143	34857953	-0.14	Protein C	35559	Somalogic	P04070	127407902	2	T	C	0.4284	0.00788695	315.092
rs6119	34857953	0.35	PCI	35559	Somalogic	P05154	94587675	14	G	A	0.1011	0.0134558	676.574
rs6119356	34857953	0.21	LPLC1	35559	Somalogic	Q8TDL5	33263623	20	C	T	0.2541	0.00942892	496.038
rs61214683,rs71355575	34857953	0.06	KPRB	35559	Somalogic	O60256	18898885	17	GTGTT		0.4531	0.0082265	53.1952
rs6123685	34857953	0.06	BMP-7	35559	Somalogic	P18075	57260984	20	A	G	0.2317	0.0092088	42.4519
rs61240730	34857953	-0.25	Complement receptor type 2	35559	Somalogic	P20023	207450585	1	C	T	0.1419	0.0121387	424.169
rs6128308	34857953	0.11	RB22A	35559	Somalogic	Q9UL26	58300102	20	T	C	0.0812	0.0152514	52.0194
rs6133228	34857953	0.07	GDE5	35559	Somalogic	Q9NPB8	5571430	20	A	G	0.3887	0.00827762	71.5131
rs6136	34857953	-0.4	P-Selectin	35559	Somalogic	P16109	169594713	1	G	T	0.1239	0.0124202	1037.19
rs6136377	34857953	-1.26	SHPS1	35559	Somalogic	P78324	1915642	20	G	A	0.3595	0.032755	1479.74
rs6140899	34857953	-0.12	RSPO4	35559	Somalogic	Q2I0M5	994605	20	G	A	0.0795	0.0147537	66.1548
rs61489189	34857953	-0.18	THIK	35559	Somalogic	P09110	38160356	3	T	C	0.0437	0.0196479	83.929
rs61598511	34857953	-0.18	REG4	35559	Somalogic	Q9BYZ8	119813549	1	T	C	0.1166	0.0125846	204.582
rs61609768	34857953	-0.24	C6	35559	Somalogic	P13671	41055786	5	T		0.0242	0.026664	81.0162
rs61729612	34857953	-1.05	Semaphorin 3E	35559	Somalogic	O15041	83408415	7	G	C	0.1466	0.0272958	1479.74
rs61734638	34857953	-0.15	SEM3G	35559	Somalogic	Q9NS98	52360039	3	A	G	0.0394	0.0214799	48.766
rs61735836	34857953	0.89	FTCD	35559	Somalogic	O95954	46152973	21	T	C	0.044	0.0231365	1479.74
rs61738953	34857953	-0.76	ARMEL	35559	Somalogic	Q49AH0	14820083	10	G	C	0.0401	0.021029	1306.14
rs61739314	34857953	-0.67	EMIL3	35559	Somalogic	Q9NT22	41361737	20	C	G	0.0386	0.0214755	973.337
rs61742668	34857953	-0.26	CA125	35559	Somalogic	Q8WXI7	8882342	19	A	G	0.0974	0.0141162	339.242
rs61745629	34857953	-0.18	T132A	35559	Somalogic	Q24JP5	60932061	11	T	C	0.0107	0.0384317	21.9364
rs61745945	34857953	-0.22	AP4AT	35559	Somalogic	Q96N21	81231621	17	A	G	0.0223	0.0268375	67.1987
rs61749953	34857953	-0.32	DNJB9	35559	Somalogic	Q9UBS3	108571730	7	A	G	0.0129	0.0365399	76.6948
rs61751211	34857953	-0.42	HPSE	35559	Somalogic	Q9Y251	83302271	4	AGCT		0.0118	0.0358882	136.96
rs61751937	34857953	0.74	SVEP1	35559	Somalogic	Q4LDE5	110549951	9	C	G	0.0342	0.0227678	1056.38
rs61754230	34857953	-0.33	RAB21	35559	Somalogic	Q9UL25	71785666	12	T	C	0.016	0.0318085	107.632
rs61762372	34857953	0.08	PKC-A	35559	Somalogic	P17252	66302564	17	A	G	0.3696	0.00839524	90.8058
rs61765292	34857953	0.12	PGM1	35559	Somalogic	P36871	63647788	1	G	A	0.1796	0.0107201	125.305
rs61765448	34857953	-0.3	ROR1	35559	Somalogic	Q01973	64146145	1	T	C	0.1711	0.0108338	766.802
rs61766662	34857953	-0.15	Aflatoxin B1 aldehyde reductase	35559	Somalogic	O43488	19330519	1	C	T	0.3241	0.00857811	305.773
rs61776821	34857953	0.08	ARH	35559	Somalogic	Q5SW96	25559037	1	A	G	0.4939	0.00814367	96.5026
rs61789227	34857953	0.67	sLFA-3	35559	Somalogic	P19256	116537006	1	G	A	0.0211	0.0276299	588.018
rs61801180	34857953	0.59	FCRLB	35559	Somalogic	Q6BAA4	161718974	1	C	G	0.1023	0.0153377	1479.74
rs61808983	34857953	-0.65	Coagulation Factor V	35559	Somalogic	P12259	169505159	1	T	C	0.0717	0.0168974	1479.74
rs61822232	34857953	-0.07	FHR4	35559	Somalogic	Q92496	196813976	1	C	T	0.3986	0.00821521	72.6036
rs61822669	34857953	-0.41	DAF	35559	Somalogic	P08174	207247869	1	A	G	0.2592	0.0106584	1479.74
rs61823707	34857953	-0.19	SAP	35559	Somalogic	P02743	159587594	1	A	G	0.028	0.0254102	55.9102
rs61825157	34857953	0.36	KGUA	35559	Somalogic	Q16774	228111751	1	T	C	0.0672	0.0162827	488.823
rs61829763	34857953	0.09	Angiotensinogen	35559	Somalogic	P01019	230696028	1	ATCTCAAAG		0.0863	0.0146175	37.9088
rs61830965	34857953	0.14	IDI2	35559	Somalogic	Q9BXS1	1015706	10	C	T	0.4695	0.00791178	313.118
rs61871680	34857953	0.11	HTRA1	35559	Somalogic	Q92743	122310940	10	A	G	0.1954	0.0104575	110.644
rs61902388	34857953	-0.14	NCAM-120	35559	Somalogic	P13591	112771352	11	C	T	0.4515	0.00829248	285.028
rs61916271	34857953	-0.06	sCD4	35559	Somalogic	P01730	6781356	12	A	G	0.2098	0.00963149	38.8075
rs619833	34857953	-0.21	KIRR2	35559	Somalogic	Q6UWL6	35853604	19	A	G	0.0424	0.0208846	101.108
rs62005030	34857953	0.15	annexin II	35559	Somalogic	P07355	60433140	15	T	C	0.132	0.0122123	150.865
rs62007781	34857953	0.08	LIGO1	35559	Somalogic	Q96FE5	77734259	15	A	G	0.386	0.00875141	83.5649
rs62008105	34857953	-0.26	GLCE	35559	Somalogic	O94923	69123143	15	G	A	0.3845	0.00822449	999.376
rs62013198	34857953	0.7	Cathepsin H	35559	Somalogic	P09668	78931980	15	A	T	0.0736	0.0181972	1479.74
rs62016793	34857953	-0.17	NEO1	35559	Somalogic	Q92859	73051855	15	G	C	0.4451	0.00823735	425.915
rs62019074	34857953	0.1	UBP8	35559	Somalogic	P40818	50433826	15	C	T	0.1614	0.0107224	86.9796
rs62029101	34857953	0.22	CBLN1	35559	Somalogic	P23435	49379117	16	G	A	0.0525	0.019813	123.294
rs62038850	34857953	-0.22	PGP	35559	Somalogic	A6NDG6	2212986	16	A	G	0.0266	0.0253323	75.4217
rs62069681	34857953	0.5	NPTX1	35559	Somalogic	Q15818	80650902	17	C	T	0.1275	0.012998	1479.74
rs62078699	34857953	0.16	NOTUM	35559	Somalogic	Q6P988	81967584	17	A	G	0.0608	0.0172009	86.5242
rs62078747	34857953	0.15	Fatty acid synthase	35559	Somalogic	P49327	82097330	17	C	G	0.3921	0.00819067	335.385
rs62079523	34857953	0.13	Protein disulfide-isomerase	35559	Somalogic	P07237	82394427	17	A	G	0.3523	0.00851984	232.822
rs62087497	34857953	0.17	TWSG1	35559	Somalogic	Q9GZX9	9404821	18	A	G	0.0835	0.0145456	136.594
rs62088172	34857953	-0.28	PEDF	35559	Somalogic	P36955	1762959	17	T	C	0.3384	0.00856853	1067.83
rs62091364	34857953	0.2	COLEC12	35559	Somalogic	Q5KU26	509034	18	T	C	0.0235	0.0279247	51.2961
rs62113716	34857953	-0.6	CD177	35559	Somalogic	Q8N6Q3	43330924	19	A	G	0.0847	0.0155976	1479.74
rs62117662	34857953	0.23	Kallikrein 11	35559	Somalogic	Q9UBX7	51026121	19	A	G	0.1991	0.0113024	414.108
rs62124099	34857953	0.08	KI3S1	35559	Somalogic	Q14943	54819067	19	G	A	0.1759	0.0103605	59.6242
rs62157028	34857953	0.08	ACBP	35559	Somalogic	P07108	119387010	2	C	T	0.264	0.00903113	78.4685
rs62193248	34857953	-0.18	DNER	35559	Somalogic	Q8NFT8	229732201	2	T	A	0.3405	0.00843981	454.862
rs62210514	34857953	-0.22	NDRG3	35559	Somalogic	Q9UGV2	36444238	20	G	A	0.0254	0.0243873	81.3803
rs62211989	34857953	0.68	ASIP	35559	Somalogic	P42127	33950585	20	C	G	0.0816	0.0176773	1479.74
rs62215496	34857953	0.07	Collagen a1(VI)	35559	Somalogic	P12109	45982420	21	T	C	0.1779	0.0119334	34.4089
rs62230378	34857953	-0.29	CHL1	35559	Somalogic	O00533	382221	3	G	A	0.0308	0.0239581	146.518
rs62263730	34857953	0.12	MO2R1	35559	Somalogic	Q8TD46	112859161	3	A	G	0.3474	0.00877557	186.987
rs62271891	34857953	-0.13	CSTN2	35559	Somalogic	Q9H4D0	139791618	3	A	G	0.0313	0.0238493	29.7122
rs62282372	34857953	-0.5	SLIK3	35559	Somalogic	O94933	165194166	3	G	C	0.1107	0.0130841	1460.34
rs62285629	34857953	-0.06	CENB2	35559	Somalogic	Q15057	195469445	3	A	T	0.2343	0.0095982	39.0772
rs62311449	34857953	-0.14	HCDH	35559	Somalogic	Q16836	108029993	4	A	G	0.065	0.0162137	74.5579
rs62322489	34857953	-0.12	HIS3	35559	Somalogic	P15516	70380070	4	A	T	0.0538	0.0179024	44.9303
rs62330028	34857953	0.14	PDCD6	35559	Somalogic	O75340	319042	5	A	G	0.0422	0.0198829	49.579
rs6235	34857953	-0.88	NEC1	35559	Somalogic	P29120	96393194	5	G	C	0.2859	0.0228765	1479.74
rs62353586	34857953	0.95	TICN3	35559	Somalogic	Q9BQ16	167218704	4	CATAA		0.0319	0.0246962	1479.74
rs62365862	34857953	-0.2	ARSK	35559	Somalogic	Q6UWY0	95610286	5	C	G	0.0396	0.0212346	88.7103
rs62389053	34857953	-0.08	EPN4	35559	Somalogic	Q14677	157863943	5	T	C	0.1464	0.0119349	44.9303
rs62435801	34857953	0.27	TSP2	35559	Somalogic	P35442	169099069	6	G	A	0.1582	0.0111897	582.225
rs62457386	34857953	0.07	VWC2	35559	Somalogic	Q2TAL6	49625786	7	G	A	0.3421	0.0090448	59.8961
rs62466701	34857953	0.11	TFPI -2	35559	Somalogic	P48307	93956351	7	C	T	0.0658	0.0163288	45.3812
rs62473563	34857953	0.12	Trypsin	35559	Somalogic	P07477	142771005	7	T	C	0.0828	0.0156001	59.1711
rs62490463	34857953	-0.21	PTN	35559	Somalogic	P21246	137499806	7	C	T	0.0336	0.0214686	95.6821
rs62510587	34857953	0.16	Aminopeptidase	35559	Somalogic	Q9Y646	97176129	8	T	C	0.1411	0.0123198	168.668
rs62520289	34857953	-0.08	SIA4A	35559	Somalogic	Q11201	133539388	8	C	G	0.1944	0.0107956	54.9144
rs62555900	34857953	0.34	TRY3	35559	Somalogic	P35030	33788646	9	C	G	0.223	0.00944541	1295.74
rs626080	34857953	-0.34	PECI	35559	Somalogic	O75521	4101333	6	T	C	0.4372	0.00883865	1479.74
rs62617068	34857953	-0.95	Siglec-6	35559	Somalogic	O43699	51531295	19	A	C	0.0182	0.0312485	924.251
rs62623452	34857953	-1.21	CAPG	35559	Somalogic	P40121	85402143	2	T	C	0.017	0.0314552	1479.74
rs62642270	34857953	-0.13	SARP-2	35559	Somalogic	Q8N474	41140689	8	G	A	0.1617	0.0115151	127.452
rs634501	34857953	-0.06	MGAT1	35559	Somalogic	P26572	180791668	5	A	G	0.258	0.008588	48.8111
rs637858	34857953	0.05	CDON	35559	Somalogic	Q4KMG0	125965572	11	C	A	0.3265	0.00927791	29.0429
rs641065	34857953	0.31	GSTM4	35559	Somalogic	Q03013	109666812	1	A	G	0.4653	0.00876604	1250.59
rs641320	34857953	-0.55	FAIM1	35559	Somalogic	Q9NVQ4	138629115	3	A	G	0.0884	0.014516	1435.58
rs641615	34857953	-0.16	K2C5	35559	Somalogic	P13647	52519125	12	T	G	0.2322	0.00967218	273.647
rs641621	34857953	-0.08	Keratin-1	35559	Somalogic	P04264	52519122	12	T	G	0.2322	0.00943022	71.9675
rs6448333	34857953	-0.16	SPCS	35559	Somalogic	Q9HD40	25115419	4	T	C	0.0366	0.0212184	56.861
rs6457457	34857953	0.18	HS71L	35559	Somalogic	P34931	31910331	6	T	C	0.0653	0.0161095	124.848
rs6458555	34857953	0.11	DR6	35559	Somalogic	O75509	47309833	6	A	G	0.3517	0.0082863	176.224
rs6467443	34857953	0.1	PLXA4	35559	Somalogic	Q9HCM2	132553252	7	T	G	0.1854	0.0103045	94.1779
rs6470800	34857953	0.05	FA49B	35559	Somalogic	Q9NUQ9	130088714	8	G	T	0.4435	0.00809687	38.1334
rs6478004	34857953	0.06	HEM2	35559	Somalogic	P13716	113346389	9	A	G	0.41	0.00848651	49.9856
rs6478861	34857953	-0.09	CACP	35559	Somalogic	P43155	129092024	9	C	T	0.3161	0.00859523	109.64
rs6480949	34857953	0.09	DKK1	35559	Somalogic	O94907	52675662	10	T	C	0.1204	0.013294	45.8323
rs6489536	34857953	0.05	FGF23	35559	Somalogic	Q9GZV9	4382743	12	C	G	0.3719	0.00794385	39.6167
rs6500599	34857953	-0.08	VASN	35559	Somalogic	Q6EMK4	4424513	16	G	C	0.2854	0.00970677	67.9251
rs6502821	34857953	0.14	CXCL16, soluble	35559	Somalogic	Q9H2A7	4769727	17		GG	0.3656	0.00862295	263.599
rs6503667	34857953	0.62	Cytosolic 5'-nucleotidase III-like protein	35559	Somalogic	Q969T7	41826012	17	G	A	0.2923	0.0161175	1479.74
rs650735	34857953	0.15	CDON	35559	Somalogic	Q4KMG0	126134673	11	T	C	0.0844	0.0153972	94.9072
rs651234	34857953	-0.66	cSHMT	35559	Somalogic	P34896	18365627	17	T	C	0.3379	0.0171574	1479.74
rs651279	34857953	-0.99	LIRA3	35559	Somalogic	Q8N6C8	54302487	19	C	T	0.2913	0.0257361	1479.74
rs6519166	34857953	0.12	ABC3G	35559	Somalogic	Q9HC16	39076172	22	C	A	0.3627	0.00866793	191.66
rs6525591	34857953	-0.26	PIN4	35559	Somalogic	Q9Y237	72186451	X	C	T	0.2848	0.00789633	1084.17
rs6532086	34857953	0.07	IP-10	35559	Somalogic	P02778	76016125	4	A	G	0.4937	0.00824364	72.1038
rs654245	34857953	-0.12	SEZ6L	35559	Somalogic	Q9BYH1	26371301	22	G	A	0.1271	0.0122358	96.1835
rs6542680	34857953	0.86	Collectin Kidney 1	35559	Somalogic	Q9BWP8	3592552	2	C	T	0.1836	0.0223566	1479.74
rs655316	34857953	0.06	MMP-13	35559	Somalogic	P45452	102961635	11	T	C	0.2889	0.00894224	45.0205
rs6556885	34857953	-0.08	GLRX1	35559	Somalogic	P35754	95825737	5	A	G	0.2561	0.00859593	86.6153
rs6571678	34857953	0.15	COF2	35559	Somalogic	Q9Y281	34716139	14	G	A	0.144	0.0108259	191.981
rs6588740	34857953	-0.1	ST4S6	35559	Somalogic	Q7LFX5	124095824	10	C	T	0.2737	0.0092544	116.762
rs6592590	34857953	0.15	CRDL2	35559	Somalogic	Q6WN34	74669984	11	T	C	0.444	0.00823533	331.758
rs6602909	34857953	-0.26	GAS-6	35559	Somalogic	Q14393	113849020	13	C	T	0.3381	0.0087178	889.474
rs662799	34857953	-0.4	Apo A-V	35559	Somalogic	Q6Q788	116792991	11	G	A	0.0639	0.0166042	580.341
rs66485735	34857953	-0.59	Cripto	35559	Somalogic	P13385	46572053	3	G	A	0.2058	0.0153377	1479.74
rs665677	34857953	0.13	PATE4	35559	Somalogic	P0C8F1	125882266	11	A	G	0.2521	0.00927999	196.242
rs6667532	34857953	0.53	NFASC	35559	Somalogic	O94856	204979531	1	G		0.0847	0.0144877	1338.3
rs6671362	34857953	0.2	CR3L4	35559	Somalogic	Q8TEY5	153971312	1	G	A	0.4572	0.00804851	617.489
rs6674110	34857953	0.62	FHR4	35559	Somalogic	Q92496	196920476	1	A	G	0.0175	0.0303815	416.451
rs6678766	34857953	-0.15	FUMH	35559	Somalogic	P07954	241527254	1	A	G	0.2978	0.00885349	287.047
rs6678795	34857953	-0.12	Coagulation Factor V	35559	Somalogic	P12259	169564028	1	A	G	0.4422	0.00800932	224.476
rs66824619	34857953	-0.16	PLXC1	35559	Somalogic	O60486	94240411	12	C	T	0.2179	0.0108272	218.379
rs6686906	34857953	0.1	EPHB2	35559	Somalogic	P29323	22829631	1	A	G	0.381	0.00869411	132.297
rs6695321	34857953	-0.32	complement factor H-related 5	35559	Somalogic	Q9BXR6	196706731	1	G	A	0.403	0.00831873	1479.74
rs6696130	34857953	0.11	Complement receptor type 2	35559	Somalogic	P20023	207228879	1	T	C	0.113	0.0137233	64.249
rs66967287	34857953	0.5	PARC	35559	Somalogic	P55774	36024968	17	T	C	0.0605	0.0177291	795.364
rs6699769	34857953	-0.19	DNJB4	35559	Somalogic	Q9UDY4	78038580	1	G	A	0.1848	0.0101889	347.737
rs6702334	34857953	0.29	AMPB	35559	Somalogic	Q9H4A4	201985696	1	A	T	0.3535	0.00850275	1163.26
rs67023356	34857953	0.36	EMR2	35559	Somalogic	Q9UHX3	14396821	19	G	A	0.2643	0.00944541	1452.66
rs6703791	34857953	0.11	IGSF3	35559	Somalogic	O75054	116579508	1	C	T	0.1876	0.0104835	110.097
rs673114	34857953	-0.05	Sialoadhesin	35559	Somalogic	Q9BZZ2	3697089	20	T	G	0.3518	0.00870711	32.9755
rs67318416	34857953	0.12	PCD10	35559	Somalogic	Q9P2E7	133586889	4	T	C	0.3331	0.00845821	201.282
rs67333363	34857953	-0.09	Ephrin-A3	35559	Somalogic	P52797	155085570	1	G	A	0.0869	0.0141393	40.5163
rs6737972	34857953	0.16	HPCL1	35559	Somalogic	P37235	10334724	2	C	T	0.1725	0.0104613	233.922
rs6739140	34857953	-0.06	ACYP2	35559	Somalogic	P14621	54596365	2	G	C	0.2632	0.00852512	49.5338
rs6740268	34857953	-0.08	MCEE	35559	Somalogic	Q96PE7	71118834	2	G	T	0.175	0.00990053	65.2925
rs67498652	34857953	0.08	FA20B	35559	Somalogic	O75063	179026365	1	T	G	0.3794	0.00823959	94.2691
rs675590	34857953	-0.07	DHB14	35559	Somalogic	Q9BPX1	48876620	19	T	C	0.2803	0.00911401	58.9898
rs675712	34857953	-0.1	COLEC12	35559	Somalogic	Q5KU26	319176	18	A	G	0.4832	0.00821029	148.348
rs67621164	34857953	0.07	Siglec-7	35559	Somalogic	Q9Y286	51132484	19	A	G	0.1677	0.0119646	34.2296
rs67750602	34857953	0.38	PSP-94	35559	Somalogic	P08118	46044683	10	G	T	0.1246	0.0126501	902.354
rs67794440	34857953	-0.3	RABP2	35559	Somalogic	P29373	156708499	1	C	A	0.365	0.00856593	1226.57
rs67827535	34857953	0.14	PTPRU	35559	Somalogic	Q92729	29314670	1	T	C	0.0555	0.0174476	64.3851
rs679515	34857953	0.51	Complement receptor type 1	35559	Somalogic	P17927	207577223	1	T	C	0.1828	0.013258	1479.74
rs6809523	34857953	0.42	IL-17 RD	35559	Somalogic	Q8NFM7	57099110	3	G	A	0.267	0.0109183	1479.74
rs68181448	34857953	-0.14	MMP-7	35559	Somalogic	P09237	102559274	11	A	G	0.2157	0.00998684	196.517
rs682632	34857953	0.38	sTie-2	35559	Somalogic	Q02763	27183465	9	A	C	0.0597	0.0170547	496.452
rs6827306	34857953	0.18	TICN3	35559	Somalogic	Q9BQ16	166728607	4	T	C	0.1604	0.0108054	277.502
rs684225	34857953	-0.35	CRAC1	35559	Somalogic	Q9NQ79	97882605	10	A	C	0.4852	0.00909861	1479.74
rs6845839	34857953	-0.37	SPARCL1	35559	Somalogic	Q14515	87526183	4	T	C	0.3438	0.00961853	1479.74
rs6863373	34857953	0.13	NDST1	35559	Somalogic	P52848	150530369	5	T	C	0.4492	0.0080891	258.277
rs6873659	34857953	0.65	TIMD3	35559	Somalogic	Q8TDQ0	157102841	5	A	G	0.1674	0.0168974	1479.74
rs6877011	34857953	-0.15	Secretoglobin family 3A member 1	35559	Somalogic	Q96QR1	180602471	5	G	C	0.0745	0.0157292	90.9425
rs6887452	34857953	0.07	IL-17B	35559	Somalogic	Q9UHF5	149404204	5	G	T	0.2366	0.00909308	59.2617
rs6915259	34857953	0.42	VNN2	35559	Somalogic	O95498	132732664	6	T	A	0.073	0.0165755	642.041
rs6920109	34857953	0.14	UST	35559	Somalogic	Q9Y2C2	148745332	6	T	C	0.2388	0.00963908	210.953
rs6921438	34857953	-0.59	L-VEGF165	35559	Somalogic	P15692	43957870	6	A	G	0.4789	0.0153377	1479.74
rs6923114	34857953	0.07	CO9A1	35559	Somalogic	P20849	70237113	6	G	T	0.3349	0.00855077	67.0172
rs6926406	34857953	0.08	UST	35559	Somalogic	Q9Y2C2	148598424	6	A	T	0.3705	0.00861179	86.2965
rs6929057	34857953	0.1	HSP 70	35559	Somalogic	P0DMV8	32629228	6	C	A	0.304	0.00879496	129.28
rs6940814	34857953	0.22	GNMT	35559	Somalogic	Q14749	42957194	6	A	G	0.3708	0.00811851	734.333
rs6950051	34857953	0.16	UPP1	35559	Somalogic	Q16831	47990536	7	T	C	0.0698	0.0155715	105.579
rs6952433	34857953	0.2	CHSTC	35559	Somalogic	Q9NRB3	2357003	7	A	G	0.2138	0.00963504	430.877
rs695786	34857953	0.12	SCUB1	35559	Somalogic	Q8IWY4	43373437	22	C	T	0.4901	0.00854522	197.204
rs6958168	34857953	0.07	CCM2	35559	Somalogic	Q9BSQ5	44980215	7	G	T	0.1718	0.0102943	46.2382
rs696880	34857953	0.25	Nogo Receptor	35559	Somalogic	Q9BZR6	20247677	22	G	A	0.3753	0.00873715	818.729
rs6987314	34857953	-0.58	Carbonic anhydrase XIII	35559	Somalogic	Q8N1Q1	85227011	8	A	G	0.0906	0.0150777	1479.74
rs6991204	34857953	-0.09	MYOM2	35559	Somalogic	P54296	2107923	8	A	G	0.1649	0.011005	66.881
rs6993770	34857953	-0.12	Angiopoietin-1	35559	Somalogic	Q9Y561	105569300	8	T	A	0.2245	0.00965388	154.511
rs7000685	34857953	-0.06	UBX2B	35559	Somalogic	Q14CS0	58004774	8	C	G	0.3731	0.00819866	53.5571
rs700363	34857953	-0.17	CLN5	35559	Somalogic	O75503	77001261	13	A	G	0.0899	0.0135381	157.683
rs700750	34857953	-0.11	IGFBP-3	35559	Somalogic	P17936	46713893	7	C	A	0.3572	0.00891925	152.1
rs7013705	34857953	-0.18	PGFRL	35559	Somalogic	Q15198	17574309	8	T	C	0.3797	0.00816596	485.881
rs7018653	34857953	0.36	Tenascin	35559	Somalogic	P24821	115126103	9	T	C	0.3002	0.00935857	1479.74
rs7019083	34857953	0.28	PD-L2	35559	Somalogic	Q9BQ51	5500703	9	A	C	0.2971	0.00882692	1006.23
rs7019909	34857953	0.3	B4GT1	35559	Somalogic	P15291	33113324	9	T	C	0.0923	0.0142055	445.994
rs702208	34857953	0.55	ATL1	35559	Somalogic	Q8N6G6	18639745	9	G	A	0.0468	0.0195826	788.833
rs7027357	34857953	0.09	SIA7F	35559	Somalogic	Q969X2	127897127	9	G	A	0.1048	0.0127471	49.85
rs703667	34857953	-0.13	CHSTB	35559	Somalogic	Q9NPF2	104674066	12	G	A	0.0882	0.0143426	82.1539
rs7037264	34857953	0.24	FCN1	35559	Somalogic	O00602	134883366	9	A	G	0.3846	0.00853047	791.547
rs704	34857953	-1.28	Vitronectin	35559	Somalogic	P04004	28367840	17	G	A	0.4919	0.0332749	1479.74
rs7040970	34857953	0.14	PGD2 synthase	35559	Somalogic	P41222	136964561	9	C	T	0.4943	0.00810477	298.383
rs705513	34857953	0.08	ROR1	35559	Somalogic	Q01973	63669283	1	C	T	0.1733	0.0108811	54.0547
rs70620	34857953	-0.28	Factor H	35559	Somalogic	P08603	196735867	1	A	G	0.1819	0.0104993	711.201
rs707927	34857953	-0.13	sRAGE	35559	Somalogic	Q15109	31777741	6	G	A	0.0348	0.0236546	30.2033
rs708686	34857953	-0.66	Fucosyltransferase 3	35559	Somalogic	P21217	5840608	19	T	C	0.2308	0.0171574	1479.74
rs709016	34857953	-0.43	Attractin	35559	Somalogic	O75882	3598522	20	T	C	0.0692	0.0166095	670.228
rs7103794	34857953	0.55	SAA-4	35559	Somalogic	P35542	18226856	11	A	G	0.4585	0.0142978	1479.74
rs7110	34857953	0.18	NAGPA	35559	Somalogic	Q9UK23	5024951	16	C	T	0.2254	0.0101589	313.944
rs7115020	34857953	0.19	NELL1	35559	Somalogic	Q92832	21100948	11	C	T	0.2118	0.0109732	299.806
rs7118465	34857953	0.14	NTRI	35559	Somalogic	Q9P121	132100419	11	C	T	0.2916	0.00950876	216.774
rs712048	34857953	-0.74	Ck-b-8-1	35559	Somalogic	P55773	35999179	17	A	C	0.0933	0.0192371	1479.74
rs7128076	34857953	-0.06	Cystatin M	35559	Somalogic	Q15828	65992163	11	C	T	0.38	0.00940014	40.7412
rs71335273	34857953	-0.06	Factor D	35559	Somalogic	P00746	847674	19	A	G	0.1622	0.011125	29.0875
rs71335276	34857953	-0.14	Factor D	35559	Somalogic	P00746	859368	19	T	G	0.225	0.00983883	202.474
rs71354995	34857953	-0.2	PP14A	35559	Somalogic	Q96A00	38301201	19	G	A	0.2387	0.00922641	469.889
rs71386687	34857953	0.31	Marapsin	35559	Somalogic	Q9BQR3	2717893	16	T	G	0.0939	0.0140543	486.525
rs7142199	34857953	-0.16	FLRT2	35559	Somalogic	O43155	85724455	14	T	C	0.1531	0.0112444	202.474
rs71467906	34857953	0.25	SDSL	35559	Somalogic	Q96GA7	113397968	12	CCCTTG		0.0173	0.0321572	60.4399
rs71497225	34857953	0.61	Macrophage mannose receptor	35559	Somalogic	P22897	17849736	10	G	C	0.2012	0.0158576	1479.74
rs715544	34857953	-0.18	DGC14	35559	Somalogic	Q96DF8	19146092	22	A	G	0.0547	0.0176559	103.936
rs71611368	34857953	0.16	SEM5A	35559	Somalogic	Q13591	9221592	5	A	G	0.0982	0.0146168	119.822
rs71615484	34857953	-0.93	MSP	35559	Somalogic	P26927	49480866	3	G	A	0.383	0.0241763	1479.74
rs7163410	34857953	-0.2	ISLR2	35559	Somalogic	Q6UXK2	74121570	15	C	A	0.0141	0.0357624	31.2756
rs7199565	34857953	0.16	NDKM	35559	Somalogic	O00746	394597	16	CAAAAACAAAAA		0.3991	0.00784083	416.405
rs7204669	34857953	0.24	BSSP4	35559	Somalogic	Q9GZN4	2860735	16	A	G	0.295	0.00905256	702.877
rs7206272	34857953	0.08	NDE1	35559	Somalogic	Q9NXR1	15632436	16	C	A	0.2206	0.00971002	67.8797
rs7208693	34857953	-0.19	Myeloperoxidase	35559	Somalogic	P05164	58280457	17	A	C	0.1219	0.0127651	221.542
rs7219390	34857953	-0.28	MXRA7	35559	Somalogic	P84157	76688776	17	C	T	0.4091	0.00793335	1245.67
rs7219860	34857953	-0.29	PERL	35559	Somalogic	P22079	58243910	17	A	G	0.2635	0.00946347	939.064
rs7225351	34857953	-0.06	DYL2	35559	Somalogic	Q96FJ2	58077650	17	G	A	0.3346	0.00929296	41.6864
rs7241196	34857953	-0.07	SNAG	35559	Somalogic	Q99747	10526416	18	C	T	0.489	0.00787263	79.0599
rs7242889	34857953	0.07	NETO1	35559	Somalogic	Q8TDF5	73564150	18	G	C	0.1801	0.0106814	42.9473
rs7243583	34857953	-0.12	COLEC12	35559	Somalogic	Q5KU26	400766	18	T	C	0.271	0.0093496	164.731
rs7244879	34857953	-0.14	Maspin	35559	Somalogic	P36952	63484141	18	A	G	0.3722	0.00835186	280.989
rs7246833	34857953	0.26	CRLF1	35559	Somalogic	O75462	18604272	19	G	C	0.2157	0.00952859	744.543
rs7247331	34857953	-0.06	PRS57	35559	Somalogic	Q6UWY2	699109	19	A	G	0.3631	0.00945247	40.2913
rs7249503	34857953	-0.23	Siglec-5	35559	Somalogic	O15389	51637369	19	AAGAGAG		0.4299	0.00900229	652.755
rs7249840	34857953	0.8	PSG3	35559	Somalogic	Q16557	43133855	19	G	C	0.074	0.0207968	1479.74
rs7251797	34857953	0.13	HMHA1	35559	Somalogic	Q92619	1077986	19	G	A	0.3543	0.00859551	228.741
rs7253169	34857953	0.19	kallikrein 13	35559	Somalogic	Q9UKR3	51071215	19	A	G	0.1363	0.0127559	221.863
rs7254808	34857953	-0.14	PLD3	35559	Somalogic	Q8IV08	40364607	19	T	C	0.0431	0.0203614	47.2761
rs7259066	34857953	0.63	PSG4	35559	Somalogic	Q00888	43189099	19	G	C	0.3606	0.0163775	1479.74
rs72631635	34857953	-0.3	SPA11	35559	Somalogic	Q86U17	94455724	14	T	G	0.1619	0.011207	716.582
rs72641546	34857953	0.22	Carbonic anhydrase 6	35559	Somalogic	P23280	8945251	1	T	C	0.0113	0.04224	27.1267
rs72643819	34857953	-0.16	SARP-2	35559	Somalogic	Q8N474	41309674	8	T	G	0.4181	0.00861721	344.752
rs72665697	34857953	-1.05	PTGD2	35559	Somalogic	O60760	94346196	4	G	A	0.0343	0.0272958	1479.74
rs72682933	34857953	-0.17	Carbonic anhydrase I	35559	Somalogic	P07451	85359743	8	C	T	0.0399	0.0209125	66.0825
rs72704117	34857953	0.29	TSP3	35559	Somalogic	P49746	155205298	1	T	C	0.0299	0.0246202	138.743
rs72722045	34857953	0.3	Sorbitol dehydrogenase	35559	Somalogic	Q00796	44966007	15	T	A	0.1585	0.0113924	693.45
rs72737103	34857953	-0.21	CNTFR alpha	35559	Somalogic	P26992	34576584	9	C	T	0.0655	0.016613	159.788
rs72741249	34857953	0.19	IGDC4	35559	Somalogic	Q8TDY8	65723681	15	A	G	0.072	0.0157632	145.283
rs72757370	34857953	0.09	Tenascin	35559	Somalogic	P24821	115538859	9	G	A	0.0521	0.0194323	21.4505
rs72758947	34857953	-0.16	FAIM3	35559	Somalogic	O60667	206913708	1	G	A	0.1613	0.0116467	188.728
rs72772427	34857953	0.21	ARMEL	35559	Somalogic	Q49AH0	14869641	10	T	C	0.1122	0.012903	264.884
rs72784876	34857953	0.23	MDC	35559	Somalogic	O00626	57349752	16	T	C	0.1117	0.0131128	307.655
rs72793828	34857953	0.38	SULT 1A3	35559	Somalogic	P0DMM9	28924259	16	A	C	0.0112	0.0383665	98.0984
rs72794132	34857953	0.32	SAP3	35559	Somalogic	P17900	151239432	5	T	C	0.1638	0.0110563	837.68
rs72799568	34857953	-0.33	CRLD2	35559	Somalogic	Q9H0B8	84868877	16	T	A	0.0594	0.0176791	348.426
rs72809827	34857953	0.11	LMA2L	35559	Somalogic	Q9H0V9	96725216	2	T	C	0.3277	0.0084333	170.134
rs72809986	34857953	-0.47	NET1	35559	Somalogic	O95631	9080705	17	A	G	0.1618	0.0122181	1479.74
rs72824905	34857953	0.25	PLCG2	35559	Somalogic	P16885	81908423	16	G	C	0.0183	0.0306528	66.5179
rs72835078	34857953	0.25	GP1BA	35559	Somalogic	P07359	4923297	17	T	G	0.0817	0.0146266	292.141
rs7283807	34857953	-0.13	NCAM2	35559	Somalogic	O15394	21167058	21	C	T	0.4481	0.00852909	232.317
rs72843017	34857953	-0.16	RALB	35559	Somalogic	P11234	120279001	2	T	C	0.3285	0.0082536	375.797
rs72844326	34857953	-0.61	CLM6	35559	Somalogic	Q08708	74462952	17	G	T	0.0422	0.0201878	913.027
rs72848261	34857953	0.06	HS71B	35559	Somalogic	P0DMV9	32634013	6	C	G	0.3061	0.00855246	49.2176
rs72850953	34857953	0.31	Cathepsin D	35559	Somalogic	P07339	1750641	11	T	C	0.0401	0.0213367	211.09
rs72858937	34857953	-0.75	Afamin	35559	Somalogic	P43652	73539253	4	T	C	0.0139	0.0359592	435.012
rs72913282	34857953	0.26	PAP1	35559	Somalogic	Q06141	79146533	2	T	C	0.0884	0.0146707	314.082
rs72914144	34857953	0.08	Collagen Type III	35559	Somalogic	P02461	189377017	2	T	C	0.183	0.0112545	50.5278
rs72930984	34857953	0.63	EIF1A	35559	Somalogic	Q8N9N8	66011451	11	T	C	0.0212	0.0272521	534.417
rs7293127	34857953	-0.09	SEZ6L	35559	Somalogic	Q9BYH1	26300724	22	A	C	0.1005	0.0147491	37.2351
rs7294636	34857953	-0.25	MGP	35559	Somalogic	P08493	14901082	12	A	G	0.3741	0.00842442	880.642
rs72959041	34857953	0.27	RSPO3	35559	Somalogic	Q9BXY4	127133748	6	A	G	0.0729	0.0150825	320.463
rs7296597	34857953	-0.21	MMP19	35559	Somalogic	Q99542	55848171	12	A	G	0.0471	0.0203499	106.491
rs7296835	34857953	0.13	Lumican	35559	Somalogic	P51884	91065283	12	T	C	0.073	0.0156536	68.9695
rs72970243	34857953	0.11	SYDC	35559	Somalogic	P14868	135726662	2	A	G	0.0865	0.0145242	57.3591
rs72988065	34857953	0.17	GFRAL	35559	Somalogic	Q6UXV0	55619783	6	G	A	0.1893	0.0103463	269.977
rs7299188	34857953	0.12	T132D	35559	Somalogic	Q14C87	129289849	12	G	C	0.3716	0.00901154	177.323
rs729940	34857953	-0.34	CgA	35559	Somalogic	P10645	92932756	14	T	C	0.1417	0.0117367	839.198
rs73013841	34857953	-0.3	MA1A2	35559	Somalogic	O60476	117312289	1	T	C	0.112	0.013473	495.808
rs73020480	34857953	0.09	6PGL	35559	Somalogic	O95336	17518363	19	A	G	0.2261	0.0096628	86.7519
rs73026350	34857953	0.2	S100A6	35559	Somalogic	P06703	153547505	1	G	C	0.0446	0.0196738	103.343
rs73037291	34857953	-0.44	sFRP-3	35559	Somalogic	Q92765	182847155	2	C	T	0.0434	0.0206265	455.046
rs73050865	34857953	-1.15	SIG14	35559	Somalogic	O15389	51612691	19	G	C	0.0239	0.0298881	1480.47
rs73056872	34857953	-0.2	SIG14	35559	Somalogic	Q08ET2	51737054	19	G	T	0.0977	0.0157076	162.122
rs73062686	34857953	-0.38	LIRB3	35559	Somalogic	O75022	54170745	19	A	G	0.107	0.0152967	617.121
rs73070958	34857953	-0.35	IDH	35559	Somalogic	O75874	208251325	2	T	C	0.0598	0.0167053	438.964
rs73072196	34857953	-0.15	PECR	35559	Somalogic	Q9BY49	216008671	2	C	T	0.1039	0.0126742	140.07
rs73085637	34857953	-0.07	PTN7	35559	Somalogic	P35236	202160068	1	C	T	0.1445	0.010801	42.0016
rs73112274	34857953	-0.4	CYTF	35559	Somalogic	O76096	24949060	20	A	G	0.0722	0.016671	575.697
rs731290	34857953	0.1	TKN1	35559	Somalogic	P20366	97654525	7	G	C	0.16	0.0108626	84.7485
rs73136831	34857953	0.2	UBP15	35559	Somalogic	Q9Y4E8	62337470	12	T	A	0.097	0.0136287	215.353
rs73153000	34857953	0.13	Nogo Receptor	35559	Somalogic	Q9BZR6	20264402	22	A	G	0.248	0.0102258	161.619
rs73158619	34857953	0.22	SEZ6L	35559	Somalogic	Q9BYH1	26302786	22	A	G	0.038	0.0209366	110.416
rs73166641	34857953	0.23	SDF2L	35559	Somalogic	Q9HCN8	21643991	22	A	G	0.0121	0.0362547	40.2464
rs73170650	34857953	-0.17	PIP	35559	Somalogic	P12273	142916597	7	C	T	0.025	0.027726	37.5944
rs73170678	34857953	0.6	PIP	35559	Somalogic	P12273	143139110	7	T	A	0.1375	0.0155976	1479.74
rs73176817	34857953	0.2	KLOTHO	35559	Somalogic	Q9UEF7	33018175	13	C	T	0.1078	0.0133285	225.164
rs73178872	34857953	0.19	NLGN1	35559	Somalogic	Q8N2Q7	173398119	3	G	A	0.0237	0.0272205	48.7208
rs73182757	34857953	0.15	PXDN	35559	Somalogic	Q92626	1744125	2	G	A	0.2817	0.00929732	260.296
rs73191242	34857953	-0.28	SELPL	35559	Somalogic	Q14242	108620180	12	A	G	0.2105	0.0101592	759.628
rs73213401	34857953	0.15	CBPZ	35559	Somalogic	Q66K79	8617992	4	T	G	0.0312	0.0228052	43.2627
rs73219571	34857953	-0.21	XEDAR	35559	Somalogic	Q9HAV5	66484095	X	T	C	0.016	0.0278936	56.6799
rs73227034	34857953	0.29	EPHB1	35559	Somalogic	P54762	134798535	3	C	A	0.1275	0.0118164	602.316
rs73234350	34857953	-0.28	TSP2	35559	Somalogic	P35442	169158321	6	A	G	0.0275	0.0258921	116.945
rs73238029	34857953	0.08	TIGIT	35559	Somalogic	Q495A1	114295233	3	C	A	0.2442	0.00875857	83.4283
rs73252950	34857953	-0.16	PDGFRA	35559	Somalogic	P16234	54275333	4	T	C	0.0779	0.0150412	113.155
rs73284790	34857953	-0.19	PYGL	35559	Somalogic	P06737	50902292	14	A	G	0.0833	0.0139875	184.514
rs7329483	34857953	-0.12	TAJ	35559	Somalogic	Q9NS68	23668662	13	A	G	0.1037	0.0131811	82.8821
rs73337767	34857953	0.19	B4GT7	35559	Somalogic	Q9UBV7	177601825	5	T	C	0.0306	0.0248336	58.5368
rs7335409	34857953	-0.16	Coagulation Factor X	35559	Somalogic	P00742	113155872	13	T	C	0.1505	0.0115462	192.027
rs73354387	34857953	0.15	VWA2	35559	Somalogic	Q5GFL6	114121777	10	G	A	0.2225	0.00997707	226.035
rs73362612	34857953	0.49	GMPR1	35559	Somalogic	P36959	16248307	6	TT		0.012	0.0399663	150.315
rs73400280	34857953	0.18	HSP 70	35559	Somalogic	P0DMV8	31801702	6	A	G	0.0432	0.0200036	80.9707
rs734111	34857953	-0.17	GSHB	35559	Somalogic	P48637	34945933	20	A	C	0.4135	0.00827447	422.102
rs73412140	34857953	-0.48	MOTI	35559	Somalogic	P12872	33789232	6	ATGTTT		0.2686	0.0124781	1479.74
rs734725	34857953	-0.56	Ficolin-3	35559	Somalogic	O75636	27383356	1	GGGGCGTGGCCAT		0.071	0.0158562	1247.33
rs7351418	34857953	0.15	CBLN4	35559	Somalogic	Q9NTU7	55721241	20	T	C	0.3446	0.00848063	312.843
rs73564493	34857953	-0.26	CBL	35559	Somalogic	P22681	119185564	11	A	G	0.0507	0.0186429	194.501
rs7357731	34857953	0.34	annexin I	35559	Somalogic	P04083	73175019	9	G	A	0.026	0.0255657	176.865
rs73583419	34857953	0.28	APLP2	35559	Somalogic	Q06481	130069495	11	A	C	0.0631	0.0166711	282.091
rs738087	34857953	-0.16	SREC-II	35559	Somalogic	Q96GP6	20421260	22	A	G	0.2165	0.0101468	248.644
rs7385804	34857953	-0.16	PCOC1	35559	Somalogic	Q15113	100638347	7	C	A	0.3515	0.00852127	352.559
rs73992656	34857953	1.77	MIP-5	35559	Somalogic	Q16663	35988871	17	A	T	0.0118	0.046013	1479.74
rs74161804	34857953	0.16	LIPR1	35559	Somalogic	P54315	116590882	10	C	A	0.0756	0.0155682	105.624
rs741949	34857953	0.06	SUMO3	35559	Somalogic	P55854	44836982	21	G	T	0.248	0.00861193	48.5402
rs742413	34857953	-0.18	Tissue transglutaminase	35559	Somalogic	P21980	38169085	20		TT	0.3541	0.00823757	477.471
rs74272944	34857953	-0.07	FGL2	35559	Somalogic	Q14314	77201923	7	AAT		0.1601	0.0106814	42.9473
rs74320783	34857953	-1.27	ITIH3	35559	Somalogic	Q06033	52802517	3	A	G	0.0169	0.033015	1479.74
rs74329104	34857953	0.63	GGH	35559	Somalogic	Q92820	63018637	8	A	G	0.0747	0.0163775	1479.74
rs74451798	34857953	0.18	ARGI1	35559	Somalogic	P05089	131575564	6	G	A	0.029	0.0232054	60.168
rs74479613	34857953	-0.16	SCO2	35559	Somalogic	O43819	50525476	22	T	C	0.0887	0.0138699	133.074
rs74480769	34857953	-1.28	C7	35559	Somalogic	P10643	40972109	5	G	A	0.0219	0.0332749	1479.74
rs74517500	34857953	0.67	NT5D3	35559	Somalogic	Q86UY8	103779853	12	C	T	0.0104	0.0375456	318.443
rs74603010	34857953	0.25	FOLR2	35559	Somalogic	P14207	72215198	11	G	A	0.0211	0.0283375	77.8318
rs74626198	34857953	-0.24	RECQ1	35559	Somalogic	P46063	21543317	12	C	T	0.0447	0.0201216	142.265
rs74640671	34857953	-0.62	GFRa-2	35559	Somalogic	O00451	21693326	8	T	C	0.0193	0.0317373	381.63
rs74646646	34857953	0.44	NPL	35559	Somalogic	Q9BXD5	182909529	1	C	T	0.0233	0.0268656	268.233
rs746657005	34857953	-0.28	FCL	35559	Somalogic	Q13630	143614881	8	C	T	0.0161	0.0305469	84.0201
rs74705037	34857953	0.86	kallikrein 8	35559	Somalogic	O60259	51001552	19	A	G	0.0271	0.0254067	1145.78
rs7482118	34857953	0.06	AP2A2	35559	Somalogic	O94973	972603	11	A	G	0.3424	0.00806684	55.3218
rs748844	34857953	-0.14	PIGR	35559	Somalogic	P01833	206936501	1	A	G	0.3979	0.00826326	287.047
rs74909167	34857953	-0.31	C1QC	35559	Somalogic	P02747	22643939	1	A	G	0.0144	0.0354295	76.5584
rs74911261	34857953	-1.02	KDEL2	35559	Somalogic	Q7Z4H8	108486410	11	A	G	0.02	0.0285536	1276.09
rs74925227	34857953	-0.14	NPTXR	35559	Somalogic	O95502	38845214	22	G	A	0.0735	0.0158969	77.5589
rs75044039	34857953	-0.16	RFESD	35559	Somalogic	Q8TAC1	95628553	5	C	G	0.0369	0.0211931	56.9968
rs75060212	34857953	0.15	LYPL1	35559	Somalogic	Q5VWZ2	219172269	1	G	T	0.1337	0.0118749	159.559
rs75072401	34857953	-0.25	CA056	35559	Somalogic	Q9BUN1	151008307	1	T	A	0.0149	0.0327011	58.4462
rs7508539	34857953	0.11	SYSM	35559	Somalogic	Q9NP81	38926800	19	G	A	0.3599	0.00824569	177.964
rs75104997	34857953	0.12	NSF	35559	Somalogic	P46459	46496508	17	C	G	0.4528	0.00790978	230.162
rs7513284	34857953	-0.1	GSTM3-3	35559	Somalogic	P21266	109936510	1	T	C	0.3582	0.00889134	126.493
rs7513428	34857953	0.22	CREG1	35559	Somalogic	O75629	167546035	1	T	C	0.1535	0.0114428	369.643
rs7519	34857953	-0.13	MGAT2	35559	Somalogic	Q10469	49621035	14	T	C	0.4515	0.00798275	265.205
rs7520588	34857953	-0.29	PPIE	35559	Somalogic	Q9UNP9	39748853	1	A	T	0.4263	0.00827838	1227.17
rs7524694	34857953	-0.06	Pancreatic alpha-amylase	35559	Somalogic	P04746	103477009	1	C	T	0.0978	0.0130085	21.2739
rs75261223	34857953	0.33	FCN2	35559	Somalogic	Q15485	134869880	9	T	C	0.0739	0.0170491	374.649
[truncated: 3,446 more rows]

## Sheet: S2
Protein	Uniprot.ID	Cancer_Endpoint	Cancer_Site	SNP	Data	Platform	MR_Beta	MR_SE	OR	LCI	UCI	MR_P_Value	Single	Cond_Iter	max_coloc	Colocalisation Flag	SeqId	N Proteins Queried	Significance Threshold	Notability Flag
ASIP	P42127	Malignant Non-melanoma Skin Cancer	Skin	rs565102642	34648354	Somalogic	0.274474	0.0163551	1.31584	1.27433	1.3587	3.2926e-63	0.999001	0.000698395	0.999001	Coloc_Single	5676-54	1998	Significant	Robust
ASIP	P42127	Malignant Non-melanoma Skin Cancer	Skin	rs62211989	34857953	Somalogic	0.396405	0.0240779	1.48647	1.41795	1.5583	6.71635e-61	0.993842	0.000719039	0.993842	Coloc_Single	5676-54	1998	Significant	Robust
COMM domain-containing protein 7	Q86VX2	Malignant Non-melanoma Skin Cancer	Skin	rs75399011	Reclaimed from cis pQTL screen	Somalogic	1.08971	0.0815566	2.97341	2.53415	3.48881	1.01628e-40	0.990618	0.00031631	0.990618	Coloc_Single		1998	Significant	Robust
ABO	A0A087X0C2	Pancreatic Cancer	Pancreas	rs576125	34648354	Somalogic	0.193404	0.0185668	1.21337	1.17001	1.25834	2.0812e-25	0.465635	0.964872	0.964872	Coloc_Cond	9253-52	1903	Significant	Robust
MICA/B	Q29980	Lung Cancer	Lung	rs3134900	34648354	Somalogic	-0.13182	0.0137332	0.876498	0.85322	0.900412	8.0986e-22	0.0201364	0.958336	0.958336	Coloc_Cond	5102-55	1857	Significant	Robust
U-PAR	Q03405	Breast Cancer	Breast	rs8104447	33067605	Olink	0.820375	0.0958102	2.27135	1.88248	2.74056	1.1e-17	0.990027	0.995857	0.995857	Coloc_Both		1923	Significant	Robust
C4A	P0C0L4	Lung Cancer	Lung	rs3117580	34648354	Somalogic	-0.387533	0.0479318	0.678729	0.617868	0.745584	6.2114e-16	0.0018253	0.956648	0.956648	Coloc_Cond	18821-9	1857	Significant	Robust
U-PAR	Q03405	Luminal A Breast Cancer	Breast	rs8104447	33067605	Olink	0.939617	0.126161	2.559	1.99839	3.27688	9.49e-14	0.977888	0.997589	0.997589	Coloc_Both		1913	Significant	Robust
TLR1	Q15399	Breast Cancer	Breast	rs5743618	34648354	Somalogic	0.425297	0.0597853	1.53005	1.36086	1.72026	1.12941e-12	0.974686	0.980071	0.980071	Coloc_Both	16324-38	1923	Significant	Robust
TLR1	Q15399	Breast Cancer	Breast	rs5743618	34857953	Somalogic	0.343276	0.0482553	1.40956	1.28235	1.54938	1.12941e-12	0.975554	0.969883	0.975554	Coloc_Both	16324-38	1923	Significant	Robust
U-PAR	Q03405	ER+ Breast Cancer	Breast	rs8104447	33067605	Olink	0.826562	0.11875	2.28545	1.81088	2.88439	3.39e-12	0.862201	0.933694	0.933694	Coloc_Both		1916	Significant	Robust
CTRB1	P17538	Pancreatic Cancer	Pancreas	rs8051363	32895551	Somalogic	-0.238912	0.0363159	0.787484	0.73338	0.84558	4.75e-11	0.000285651	0.998871	0.998871	Coloc_Cond	5648-28	1903	Significant	Robust
TLR1	Q15399	ER+ Breast Cancer	Breast	rs5743618	34648354	Somalogic	0.437168	0.0734513	1.54832	1.34072	1.78806	2.65198e-09	0.951387	0.244793	0.951387	Coloc_Single	16324-38	1916	Significant	Robust
TLR1	Q15399	ER+ Breast Cancer	Breast	rs5743618	34857953	Somalogic	0.352857	0.0592857	1.42313	1.26701	1.59849	2.65198e-09	0.947791	0.294174	0.947791	Coloc_Single	16324-38	1916	Significant	Robust
NSF	P46459	Ovarian Cancer	Ovarian	rs2532240	34648354	Somalogic	0.743396	0.126792	2.10307	1.64031	2.69638	4.54317e-09	0.00134126	0.996523	0.996523	Coloc_Cond	13992-12	1932	Significant	Robust
U-PAR	Q03405	ER- Breast Cancer	Breast	rs8104447	33067605	Olink	1.04688	0.179688	2.84873	2.00308	4.0514	5.67e-09	0.981037	0.999001	0.999001	Coloc_Both		1915	Significant	Robust
POGLUT3	Q7Z4H8	Renal Cancer	Kidney	rs74911261	34648354	Somalogic	-0.270223	0.0481965	0.76321	0.694414	0.838821	2.06235e-08	0.978857	0.999001	0.999001	Coloc_Both	8296-117	1973	Significant	Robust
POGLUT3	Q7Z4H8	Renal Cancer	Kidney	rs74911261	34857953	Somalogic	-0.345196	0.0615686	0.708082	0.627588	0.798898	2.06235e-08	0.978439	1.2645e-11	0.978439	Coloc_Single	8296-117	1973	Significant	Robust
CTSS	P25774	Malignant Non-melanoma Skin Cancer	Skin	rs41271951	34857953	Somalogic	-0.13389	0.0243211	0.874686	0.833969	0.917391	3.68915e-08	0.981189	0.000492484	0.981189	Coloc_Single	3181-50	1998	Significant	Robust
CTSS	P25774	Malignant Non-melanoma Skin Cancer	Skin	rs41271951	34648354	Somalogic	-0.137626	0.0249996	0.871425	0.829755	0.915187	3.68915e-08	0.97817	0.000558819	0.97817	Coloc_Single	3181-50	1998	Significant	Robust
NSF	P46459	High Grade Serous Ovarian Cancer	Ovarian	rs2532240	34648354	Somalogic	0.813774	0.150377	2.25641	1.6804	3.02985	6.24839e-08	0.000881761	0.996523	0.996523	Coloc_Cond	13992-12	1933	Significant	Robust
MAPRE1	Q15691	Malignant Non-melanoma Skin Cancer	Skin	rs20654	34857953	Somalogic	-0.784099	0.147141	0.456531	0.342154	0.609142	9.88052e-08	0.956366	0.000799153	0.956366	Coloc_Single	12469-19	1998	Significant	Robust
TNFRSF10B	O14763	Malignant Non-melanoma Skin Cancer	Skin	rs2293400	33067605	Olink	-0.171488	0.0327849	0.84241	0.789981	0.898319	1.68863e-07	0.990417	0.000359705	0.990417	Coloc_Single		1998	Significant	Robust
POGLUT3	Q7Z4H8	Triple Negative Breast Cancer	Breast	rs74911261	34857953	Somalogic	0.295812	0.057387	1.34422	1.20122	1.50424	2.54052e-07	0.00602025	0.996743	0.996743	Coloc_Cond	8296-117	1913	Significant	Robust
POGLUT3	Q7Z4H8	Triple Negative Breast Cancer	Breast	rs74911261	34648354	Somalogic	0.231564	0.0449231	1.26057	1.15432	1.3766	2.54052e-07	0.00595838	0.954004	0.954004	Coloc_Cond	8296-117	1913	Significant	Robust
ULK3	Q6PHR2	Luminal A Breast Cancer	Breast	rs2290574	34648354	Somalogic	-0.257433	0.0502461	0.773033	0.700532	0.853038	3.00003e-07	0.899667	0.90169	0.90169	Coloc_Both	12437-18	1913	Significant	Robust
ULK3	Q6PHR2	Luminal A Breast Cancer	Breast	rs936228	34857953	Somalogic	-0.498812	0.0974497	0.607252	0.50167	0.735055	3.07712e-07	0.914089	0.879711	0.914089	Coloc_Both	12437-18	1913	Significant	Robust
RALB	P11234	Breast Cancer	Breast	rs6722943	34648354	Somalogic	0.146942	0.028739	1.15829	1.09485	1.2254	3.17085e-07	0.702951	0.0949862	0.702951	Coloc_Single	18432-32	1923	Significant	Robust
NSF	P46459	High/Low Grade Serous Ovarian Cancer	Ovarian	rs2532240	34648354	Somalogic	0.741415	0.146132	2.0989	1.57617	2.79501	3.90368e-07	0.00142089	0.996523	0.996523	Coloc_Cond	13992-12	1932	Significant	Robust
PDCD6	O75340	Luminal A Breast Cancer	Breast	rs62330028	34857953	Somalogic	0.63506	0.125241	1.88714	1.47637	2.41218	3.96303e-07	3.16712e-05	0.938148	0.938148	Coloc_Cond	19488-1	1913	Significant	Robust
ULK3	Q6PHR2	Breast Cancer	Breast	rs2290574	34648354	Somalogic	-0.192487	0.0381007	0.824905	0.765547	0.888865	4.37054e-07	0.977113	0.975164	0.977113	Coloc_Both	12437-18	1923	Significant	Robust
ULK3	Q6PHR2	Breast Cancer	Breast	rs936228	34857953	Somalogic	-0.371952	0.0738799	0.689387	0.596452	0.796803	4.7896e-07	0.975659	0.986429	0.986429	Coloc_Both	12437-18	1923	Significant	Robust
FGFR3	P22607	Bladder Cancer	Bladder	rs4533828	34648354	Somalogic	0.933	0.185665	2.54212	1.76667	3.65795	5.02974e-07	0.000948592	0.993696	0.993696	Coloc_Cond	13669-6	1724	Significant	Robust
TNFRSF10B	O14763	Renal Cancer	Kidney	rs2293400	33067605	Olink	-0.316129	0.0632258	0.728965	0.644003	0.825136	5.73e-07	0.984149	0.98567	0.98567	Coloc_Both		1973	Significant	Robust
U-PAR	Q03405	Triple Negative Breast Cancer	Breast	rs8104447	33067605	Olink	1.20421	0.241588	3.33412	2.07653	5.35334	6.21e-07	0.981417	0.95856	0.981417	Coloc_Both		1913	Significant	Robust
ULK3	Q6PHR2	ER+ Breast Cancer	Breast	rs936228	34857953	Somalogic	-0.452222	0.0911111	0.636213	0.532166	0.760602	6.92645e-07	0.980022	0.0313042	0.980022	Coloc_Single	12437-18	1916	Significant	Robust
ULK3	Q6PHR2	ER+ Breast Cancer	Breast	rs2290574	34648354	Somalogic	-0.230857	0.0468571	0.793853	0.724193	0.870213	8.35747e-07	0.97027	0.0336672	0.97027	Coloc_Single	12437-18	1916	Significant	Robust
SEMA4A	Q9H3S1	Breast Cancer	Breast	rs372266718	34648354	Somalogic	0.175024	0.0358627	1.19127	1.11041	1.27802	1.05876e-06	0.824458	0.781509	0.824458	Coloc_Both	16915-153	1923	Significant	Robust
SEMA4A	Q9H3S1	Breast Cancer	Breast	rs7695	34857953	Somalogic	0.180667	0.0373177	1.19802	1.11352	1.28893	1.28983e-06	0.765198	0.530708	0.765198	Coloc_Single	16915-153	1923	Significant	Robust
ISLR2	Q6UXK2	Breast Cancer	Breast	rs2959011	32895551	Somalogic	-0.153254	0.0317561	0.857912	0.806141	0.913006	1.39e-06	0.954122	0.933582	0.954122	Coloc_Both	13124-20	1923	Significant	Robust
SPN1	O95149	Luminal A Breast Cancer	Breast	rs8028182	34857953	Somalogic	-0.321607	0.0667424	0.724983	0.636086	0.826305	1.44546e-06	0.926373	0.953439	0.953439	Coloc_Both	17765-3	1913	Significant	Robust
C4A	P0C0L4	Oral Cavity Cancer	Head and Neck	rs3117580	34648354	Somalogic	-0.872863	0.181217	0.417754	0.292864	0.595902	1.45963e-06	0.968161	0.986093	0.986093	Coloc_Both	18821-9	1877	Significant	Robust
ISLR2	Q6UXK2	Breast Cancer	Breast	rs751527	34648354	Somalogic	-0.177101	0.0370442	0.837695	0.779028	0.90078	1.74594e-06	0.959486	0.985585	0.985585	Coloc_Both	13124-20	1923	Significant	Robust
CTSF	Q9UBX1	Breast Cancer	Breast	rs1791679	32895551	Somalogic	0.134534	0.0282215	1.144	1.08244	1.20907	1.87e-06	0.980069	0.999001	0.999001	Coloc_Both	9212-22	1923	Significant	Robust
MST1	P26927	ER- Breast Cancer	Breast	rs71615484	34857953	Somalogic	0.0650538	0.0136559	1.06722	1.03903	1.09617	1.9e-06	0.939304	0.940478	0.940478	Coloc_Both	4407-10	1915	Significant	Robust
PDCD6	O75340	Breast Cancer	Breast	rs62330028	34857953	Somalogic	0.464936	0.0976364	1.59191	1.31465	1.92765	1.91771e-06	2.66984e-05	0.946991	0.946991	Coloc_Cond	19488-1	1923	Significant	Robust
DDX39B	Q13838	Oropharygneal Cancer	Head and Neck	rs482759	Reclaimed from cis pQTL screen	Somalogic	-1.42487	0.301105	0.240539	0.133315	0.434001	2.22e-06	0.939745	0.829719	0.939745	Coloc_Both		1876	Significant	Robust
POGLUT3	Q7Z4H8	ER- Breast Cancer	Breast	rs74911261	34857953	Somalogic	0.19598	0.0414706	1.2165	1.12153	1.31951	2.29247e-06	0.692171	0.985059	0.985059	Coloc_Cond	8296-117	1915	Significant	Robust
POGLUT3	Q7Z4H8	ER- Breast Cancer	Breast	rs74911261	34648354	Somalogic	0.153415	0.0324635	1.16581	1.09394	1.2424	2.29247e-06	0.690545	0.998061	0.998061	Coloc_Cond	8296-117	1915	Significant	Robust
EGFR	P00533	Breast Cancer	Breast	rs13244925	34857953	Somalogic	0.283871	0.0601963	1.32826	1.18044	1.4946	2.40817e-06	0.986676	0.982372	0.986676	Coloc_Both	2677-1	1923	Significant	Robust
A4GALT	Q9NPC4	Breast Cancer	Breast	rs66781836	34648354	Somalogic	-0.103508	0.0222702	0.901669	0.863158	0.941898	3.35491e-06	0.988532	0.997108	0.997108	Coloc_Both	8759-29	1923	Significant	Robust
GDI2	P50395	ER+ Breast Cancer	Breast	rs60583998	34648354	Somalogic	-0.325984	0.0708661	0.721817	0.628209	0.829372	4.22491e-06	0.948334	0.0330052	0.948334	Coloc_Single	2647-66	1916	Significant	Robust
CTSF	Q9UBX1	Breast Cancer	Breast	rs4930383	34648354	Somalogic	0.123159	0.0268858	1.13106	1.07301	1.19227	4.6311e-06	0.967416	0.982952	0.982952	Coloc_Both	9212-22	1923	Significant	Robust
PTGR1	Q14914	Lung Squamous	Lung	rs184716813	34648354	Somalogic	-0.235243	0.0513552	0.790379	0.714695	0.874077	4.63409e-06	0.0218693	0.999001	0.999001	Coloc_Cond	19617-5	1862	Significant	Robust
NUCB1	Q02818	Lung Adenocarcinoma	Lung	rs601338	34857953	Somalogic	-1.47222	0.32264	0.229416	0.121895	0.431777	5.04173e-06	0.973019	0.999001	0.999001	Coloc_Both	10451-11	1866	Significant	Robust
GDI2	P50395	Breast Cancer	Breast	rs60583998	34648354	Somalogic	-0.261916	0.0580788	0.769576	0.686774	0.862361	6.49295e-06	0.934421	0.927557	0.934421	Coloc_Both	2647-66	1923	Significant	Robust
AOC2	O75106	Luminal A Breast Cancer	Breast	rs34230945	34857953	Somalogic	0.725859	0.161072	2.06651	1.50705	2.83364	6.59316e-06	0.994785	0.998946	0.998946	Coloc_Both	6434-18	1913	Significant	Robust
IRF3	Q14653	Malignant Non-melanoma Skin Cancer	Skin	rs10415576	34857953	Somalogic	-0.629987	0.139874	0.532599	0.40489	0.70059	6.67017e-06	0.865557	0.000653641	0.865557	Coloc_Single	17151-84	1998	Significant	Robust
Growth arrest-specific protein 1	P54826	Triple Negative Breast Cancer	Breast	rs7863740	Reclaimed from cis pQTL screen	Somalogic	0.628572	0.140908	1.87493	1.42247	2.47132	8.16e-06	0.864029	0.211364	0.864029	Coloc_Single		1913	Significant	Robust
AOC2	O75106	ER+ Breast Cancer	Breast	rs34230945	34857953	Somalogic	0.702941	0.157647	2.01968	1.48283	2.7509	8.23601e-06	0.73199	0.413382	0.73199	Coloc_Single	6434-18	1916	Significant	Robust
NUCB1	Q02818	Bladder Cancer	Bladder	rs601338	34857953	Somalogic	1.7312	0.388704	5.64742	2.6362	12.0982	8.43757e-06	0.950731	0.983978	0.983978	Coloc_Both	10451-11	1724	Significant	Robust
SPN1	O95149	Luminal A Breast Cancer	Breast	rs78004537	34648354	Somalogic	-0.219357	0.0493485	0.803035	0.729001	0.884587	8.78627e-06	0.964372	0.999001	0.999001	Coloc_Both	17765-3	1913	Significant	Robust
CPNE1	Q99829	Breast Cancer	Breast	rs12481228	32895551	Somalogic	-0.0451293	0.0102017	0.955874	0.936951	0.975179	9.7e-06	0.963182	0.953386	0.963182	Coloc_Both	5346-24	1923	Significant	Robust
GSTM4	Q03013	Bladder Cancer	Bladder	rs2269340	34857953	Somalogic	-0.211227	0.0478519	0.80959	0.737111	0.889196	1.01394e-05	0.999001	0.999001	0.999001	Coloc_Both	18895-54	1724	Significant	Robust
SEMA4A	Q9H3S1	Luminal A Breast Cancer	Breast	rs372266718	34648354	Somalogic	0.206421	0.0467891	1.22927	1.12155	1.34733	1.02547e-05	0.885181	0.852631	0.885181	Coloc_Both	16915-153	1913	Significant	Robust
SEMA4A	Q9H3S1	Luminal A Breast Cancer	Breast	rs7695	34857953	Somalogic	0.214743	0.0486806	1.23954	1.12674	1.36364	1.02773e-05	0.863805	0.802695	0.863805	Coloc_Both	16915-153	1913	Significant	Robust
CPNE1	Q99829	Breast Cancer	Breast	rs143646210	34857953	Somalogic	-0.0398867	0.00907587	0.960898	0.943956	0.978144	1.10874e-05	0.964583	0.694344	0.964583	Coloc_Single	5346-24	1923	Significant	Robust
CPNE1	Q99829	Breast Cancer	Breast	rs6060524	34648354	Somalogic	-0.0353885	0.00807005	0.96523	0.950083	0.980619	1.15896e-05	0.959726	0.96446	0.96446	Coloc_Both	5346-24	1923	Significant	Robust
PTGR1	Q14914	Lung Squamous	Lung	rs144875739	34857953	Somalogic	-0.314337	0.0717701	0.730273	0.634444	0.840576	1.18799e-05	0.0212469	0.986662	0.986662	Coloc_Cond	19617-5	1862	Significant	Robust
F2	P00734	Malignant Non-melanoma Skin Cancer	Skin	rs3136516	34648354	Somalogic	-0.354655	0.0811554	0.701416	0.598266	0.822349	1.24208e-05	0.81735	0.000414792	0.81735	Coloc_Single	4157-2	1998	Significant	Robust
F2	P00734	Malignant Non-melanoma Skin Cancer	Skin	rs3136516	34857953	Somalogic	-0.377224	0.0863199	0.685763	0.579024	0.812177	1.24208e-05	0.778383	0.000513651	0.778383	Coloc_Single	4157-2	1998	Significant	Robust
SPN1	O95149	Breast Cancer	Breast	rs8028182	34857953	Somalogic	-0.220675	0.0505374	0.801977	0.726346	0.885483	1.26211e-05	0.904736	0.948241	0.948241	Coloc_Both	17765-3	1923	Significant	Robust
SFTPB	P07988	Lung Adenocarcinoma	Lung	rs1130866	34857953	Somalogic	-0.177996	0.0409075	0.836946	0.77246	0.906814	1.35401e-05	0.988803	0.992636	0.992636	Coloc_Both	10672-75	1866	Significant	Robust
SFTPB	P07988	Lung Adenocarcinoma	Lung	rs1130866	34648354	Somalogic	-0.135358	0.0311084	0.873403	0.82174	0.928313	1.35401e-05	0.988801	0.992244	0.992244	Coloc_Both	10672-75	1866	Significant	Robust
PDXK	O00764	Breast Cancer	Breast	rs7279968	34648354	Somalogic	0.100062	0.02303	1.10524	1.05646	1.15627	1.39379e-05	0.940652	0.930891	0.940652	Coloc_Both	11098-1	1923	Significant	Robust
VARS1	P26640	Malignant Non-melanoma Skin Cancer	Skin	rs453821	34648354	Somalogic	-0.31851	0.0734829	0.727232	0.629684	0.839891	1.46109e-05	0.785093	0.000688686	0.785093	Coloc_Single	13083-18	1998	Significant	Robust
ISLR2	Q6UXK2	Luminal A Breast Cancer	Breast	rs2959011	32895551	Somalogic	-0.179881	0.0417535	0.83537	0.769728	0.906609	1.65e-05	0.935974	0.749219	0.935974	Coloc_Both	13124-20	1913	Significant	Robust
MICA/B	Q29980	Oral Cavity Cancer	Head and Neck	rs3134900	34648354	Somalogic	-0.242299	0.0564274	0.784821	0.70265	0.876602	1.7548e-05	0.667022	0.999001	0.999001	Coloc_Cond	5102-55	1877	Significant	Robust
LAYN	Q6UX15	Breast Cancer	Breast	rs4938792	34857953	Somalogic	0.524067	0.122507	1.68888	1.32837	2.14724	1.8872e-05	0.937922	0.924656	0.937922	Coloc_Both	2635-61	1923	Significant	Robust
RALB	P11234	ER- Breast Cancer	Breast	rs72843017	34857953	Somalogic	0.339375	0.079375	1.40407	1.20178	1.64042	1.90631e-05	0.00219595	0.931996	0.931996	Coloc_Cond	18432-32	1915	Significant	Robust
PTPN9	P43378	Breast Cancer	Breast	rs77716675	34648354	Somalogic	-0.185339	0.0437092	0.830823	0.76261	0.905137	2.23246e-05	0.580871	0.972471	0.972471	Coloc_Cond	12633-3	1923	Significant	Robust
POGLUT3	Q7Z4H8	Lung Adenocarcinoma	Lung	rs74911261	34857953	Somalogic	-0.219826	0.0520833	0.802658	0.724764	0.888924	2.4358e-05	0.989001	0.0481832	0.989001	Coloc_Single	8296-117	1866	Significant	Robust
POGLUT3	Q7Z4H8	Lung Adenocarcinoma	Lung	rs74911261	34648354	Somalogic	-0.172082	0.0407713	0.84191	0.77725	0.91195	2.4358e-05	0.988564	0.851375	0.988564	Coloc_Both	8296-117	1866	Significant	Robust
ISLR2	Q6UXK2	Breast Cancer	Breast	rs4887134	34857953	Somalogic	-0.162779	0.0386052	0.849779	0.787852	0.916574	2.48135e-05	0.625515	0.888037	0.888037	Coloc_Cond	13124-20	1923	Significant	Robust
BY55	O95971	Breast Cancer	Breast	rs3753436	34857953	Somalogic	-0.203234	0.0482048	0.816087	0.742512	0.896952	2.4861e-05	0.00949098	0.739231	0.739231	Coloc_Cond	17677-47	1923	Significant	Robust
CTSF	Q9UBX1	ER+ Breast Cancer	Breast	rs1791679	32895551	Somalogic	0.146871	0.0349085	1.1582	1.08161	1.24022	2.58e-05	0.928617	0.999001	0.999001	Coloc_Both	9212-22	1916	Significant	Robust
Keratin, type II cytoskeletal 5	P13647	Malignant Non-melanoma Skin Cancer	Skin	rs638907	Reclaimed from cis pQTL screen	Somalogic	0.893527	0.0866351	2.44373	2.06209	2.896	6.11192e-25	0.289463	0.00020699	0.289463	No Coloc		1998	Significant	Not
K2C5	P13647	Malignant Non-melanoma Skin Cancer	Skin	rs641615	34857953	Somalogic	0.691405	0.0680712	1.99652	1.74715	2.28148	3.08143e-24	0.366433	0.000367679	0.366433	No Coloc	11177-16	1998	Significant	Not
Keratin-1	P04264	Malignant Non-melanoma Skin Cancer	Skin	rs641621	34857953	Somalogic	1.3825	0.136138	3.98486	3.05162	5.2035	3.14267e-24	0.307192	0.000362926	0.307192	No Coloc	9931-20	1998	Significant	Not
KRT5	P13647	Malignant Non-melanoma Skin Cancer	Skin	rs641621	34648354	Somalogic	0.674391	0.0664086	1.96284	1.72328	2.23569	3.14267e-24	0.250144	0.000352811	0.250144	No Coloc	11177-16	1998	Significant	Not
MICA/B	Q29980	Lung Cancer	Lung	rs3134900	34857953	Somalogic	-0.128073	0.0133427	0.87979	0.85708	0.903101	8.0986e-22	0.0788386	0.00745364	0.0788386	No Coloc	5102-55	1857	Significant	Not
C2	P06681	Lung Cancer	Lung	rs3094662	34857953	Somalogic	0.491353	0.0601489	1.63453	1.45275	1.83904	3.11106e-16	9.75879e-21	9.38988e-17	9.38988e-17	No Coloc	3186-2	1857	Significant	Not
Nuclear receptor subfamily 4 group A member 1	P22736	Malignant Non-melanoma Skin Cancer	Skin	rs55980135	Reclaimed from cis pQTL screen	Somalogic	-0.712563	0.0947392	0.490386	0.407281	0.590448	5.4232e-14	0.230664	2.16303e-05	0.230664	No Coloc		1998	Significant	Not
GSTM1	P09488	Bladder Cancer	Bladder	rs36209093	34648354	Somalogic	-0.202149	0.0272631	0.816973	0.774464	0.861816	1.21839e-13	0.468331	0.00763968	0.468331	No Coloc	15395-15	1724	Significant	Not
RAGE	Q15109	Lung Cancer	Lung	rs204993	33067605	Olink	-0.464221	0.0673807	0.628624	0.550853	0.717376	5.6e-12	3.79e-14	0.000920824	0.000920824	No Coloc		1857	Significant	Not
TGM3	Q08188	Malignant Non-melanoma Skin Cancer	Skin	rs214830	34648354	Somalogic	0.271991	0.0399762	1.31258	1.21366	1.41956	1.01873e-11	1.89772e-42	0.00029801	0.00029801	No Coloc	4471-50	1998	Significant	Not
LPLC1	Q8TDL5	Malignant Non-melanoma Skin Cancer	Skin	rs6119356	34857953	Somalogic	0.343595	0.0509798	1.41001	1.27593	1.55818	1.58581e-11	7.4301e-26	0.00110303	0.00110303	No Coloc	15367-38	1998	Significant	Not
BPIFB1	Q8TDL5	Malignant Non-melanoma Skin Cancer	Skin	rs11696598	34648354	Somalogic	0.302663	0.0450586	1.35346	1.23905	1.47843	1.85388e-11	4.67594e-17	0.000360216	0.000360216	No Coloc	15367-38	1998	Significant	Not
Chymotrypsin	Q6GPI1	Pancreatic Cancer	Pancreas	rs8051363	34857953	Somalogic	-0.377073	0.0573171	0.685866	0.612985	0.767412	4.74505e-11	4.98155e-13	0.496228	0.496228	No Coloc	5648-28	1903	Significant	Not
CTRB1_CTRB	Q6GPI1	Pancreatic Cancer	Pancreas	rs8051363	34648354	Somalogic	-0.31551	0.0479592	0.729417	0.663975	0.801308	4.75e-11	4.95154e-13	9.2124e-11	9.2124e-11	No Coloc	5648-28	1903	Significant	Not
RALB	P11234	ER- Breast Cancer	Breast	rs6722943	34648354	Somalogic	0.345575	0.0539823	1.4128	1.27096	1.57048	1.53717e-10	0.00196901	3.4406e-08	0.00196901	No Coloc	18432-32	1915	Significant	Not
Interferon alpha-14	P01570	Malignant Non-melanoma Skin Cancer	Skin	rs662463	Reclaimed from cis pQTL screen	Somalogic	-0.555546	0.0868428	0.573759	0.483958	0.680223	1.58304e-10	0.0269226	0.000288813	0.0269226	No Coloc		1998	Significant	Not
RPIA RPI	P49247	Malignant Non-melanoma Skin Cancer	Skin	rs145034506	34648354	Somalogic	-0.278152	0.0460385	0.757182	0.691849	0.828684	1.52473e-09	1.91218e-06	0.00121333	0.00121333	No Coloc	12333-87	1998	Significant	Not
ApoM	O95445	Lung Cancer	Lung	rs2894186	34857953	Somalogic	0.894735	0.15396	2.44669	1.80936	3.3085	6.19217e-09	2.42338e-21	4.57619e-15	4.57619e-15	No Coloc	10445-20	1857	Significant	Not
RALB	P11234	Triple Negative Breast Cancer	Breast	rs6722943	34648354	Somalogic	0.405594	0.0717212	1.50019	1.30346	1.72662	1.55713e-08	0.11066	0.202687	0.202687	No Coloc	18432-32	1913	Significant	Not
HSP 70	P0DMV8	Malignant Non-melanoma Skin Cancer	Skin	rs6929057	34857953	Somalogic	0.614934	0.109861	1.84953	1.49124	2.29392	2.17586e-08	3.89679e-14	0.000320239	0.000320239	No Coloc	4124-24	1998	Significant	Not
RSPO1	Q2MKA7	Endometrial Cancer	Endometrial	rs113998067	34648354	Somalogic	-0.604541	0.109707	0.546325	0.440623	0.677384	3.57747e-08	0.00031022	1.5326e-08	0.00031022	No Coloc	16614-27	1958	Significant	Not
HSP_70	P0DMV8	Lung Cancer	Lung	rs6929057	34857953	Somalogic	-0.602913	0.110142	0.547215	0.440964	0.679068	4.40086e-08	3.9247e-22	3.209e-14	3.209e-14	No Coloc	4124-24	1857	Significant	Not
CTRB2	Q6GPI1	Pancreatic Cancer	Pancreas	rs8056223	34648354	Somalogic	-0.224811	0.041127	0.798667	0.736814	0.865713	4.59636e-08	4.95154e-13	9.21241e-11	9.21241e-11	No Coloc	5648-28	1903	Significant	Not
DQA2	P01906	Lung Cancer	Lung	rs7768875	34857953	Somalogic	-0.312841	0.0576917	0.731366	0.653171	0.818923	5.87253e-08	2.87958e-20	1.08285e-27	2.87958e-20	No Coloc	7757-5	1857	Significant	Not
GSHB	P48637	Malignant Non-melanoma Skin Cancer	Skin	rs734111	34857953	Somalogic	0.305036	0.0570752	1.35667	1.21309	1.51726	9.06869e-08	6.61132e-38	0.000428597	0.000428597	No Coloc	15526-33	1998	Significant	Not
Peroxisomal membrane protein PEX14	O75381	ER- Breast Cancer	Breast	rs670666	Reclaimed from cis pQTL screen	Somalogic	0.546691	0.102448	1.72753	1.41325	2.11169	9.49e-08	0.0158318	0.0266792	0.0266792	No Coloc		1915	Significant	Not
CD177	Q8N6Q3	Breast Cancer	Breast	rs117243018	34857953	Somalogic	0.332249	0.0629045	1.3941	1.23239	1.57703	1.27913e-07	0.000970008	0.00662007	0.00662007	No Coloc	13116-25	1923	Significant	Not
RSPO1	Q2MKA7	Endometrial Cancer	Endometrial	rs114191397	34857953	Somalogic	-0.684669	0.129667	0.504257	0.391091	0.65017	1.29033e-07	0.000287025	0.52663	0.52663	No Coloc	16614-27	1958	Significant	Not
HS71B	P0DMV9	Malignant Non-melanoma Skin Cancer	Skin	rs72848261	34857953	Somalogic	0.988153	0.188083	2.68627	1.85802	3.88373	1.48976e-07	3.81872e-07	0.000335637	0.000335637	No Coloc	18901-26	1998	Significant	Not
HS71B	P0DMV9	Lung Cancer	Lung	rs72848261	34857953	Somalogic	-0.995003	0.19178	0.369722	0.25388	0.538421	2.12275e-07	1.45961e-09	4.38767e-07	4.38767e-07	No Coloc	18901-26	1857	Significant	Not
CASP-8	Q14790	Breast Cancer	Breast	rs35550815	33067605	Olink	-0.243532	0.0471699	0.783854	0.714633	0.859779	2.43e-07	5.22e-09	1.57e-06	1.57e-06	No Coloc		1923	Significant	Not
Interferon alpha-14	P01570	ER- Breast Cancer	Breast	rs662463	Reclaimed from cis pQTL screen	Somalogic	-0.515934	0.1	0.596943	0.490694	0.726197	2.48e-07	0.0325811	0.00982703	0.0325811	No Coloc		1915	Significant	Not
RNASET2	O00584	Malignant Non-melanoma Skin Cancer	Skin	rs62436424	34648354	Somalogic	0.151862	0.0301688	1.164	1.09717	1.2349	4.81006e-07	3.53967e-05	0.00121735	0.00121735	No Coloc	16913-8	1998	Significant	Not
RNT2	O00584	Malignant Non-melanoma Skin Cancer	Skin	rs3756838	34857953	Somalogic	0.17987	0.0359337	1.19706	1.11565	1.28441	5.56882e-07	6.09074e-07	0.000520811	0.000520811	No Coloc	16913-8	1998	Significant	Not
GSS	P48637	Malignant Non-melanoma Skin Cancer	Skin	rs3787215	34648354	Somalogic	0.202185	0.0405183	1.22407	1.13062	1.32525	6.03896e-07	1.91986e-17	0.000346772	0.000346772	No Coloc	15526-33	1998	Significant	Not
NAG	P54802	Luminal A Breast Cancer	Breast	rs112629880	34857953	Somalogic	0.0710464	0.0143226	1.07363	1.04391	1.1042	7.03388e-07	0.263789	0.0230265	0.263789	No Coloc	15509-2	1913	Significant	Not
NAGLU	P54802	Luminal A Breast Cancer	Breast	rs77942990	34648354	Somalogic	0.0715914	0.0144991	1.07422	1.04412	1.10518	7.90711e-07	0.230928	0.494587	0.494587	No Coloc	15509-2	1913	Significant	Not
Dipeptidase 1	P16444	Malignant Non-melanoma Skin Cancer	Skin	rs72813445	Reclaimed from cis pQTL screen	Somalogic	0.459561	0.0937391	1.58338	1.31763	1.90273	9.45987e-07	0.0229439	7.23274e-05	0.0229439	No Coloc		1998	Significant	Not
RNT2	O00584	Lung Cancer	Lung	rs3756838	34857953	Somalogic	0.165173	0.0344641	1.1796	1.10255	1.26203	1.64618e-06	4.12399e-08	5.86566e-12	4.12399e-08	No Coloc	16913-8	1857	Significant	Not
C4A	P0C0L4	Malignant Non-melanoma Skin Cancer	Skin	rs406658	34648354	Somalogic	-0.106503	0.0222839	0.898972	0.860553	0.939106	1.75826e-06	0.170884	0.000629169	0.170884	No Coloc	4481-34	1998	Significant	Not
RNASET2	O00584	Lung Cancer	Lung	rs62436424	34648354	Somalogic	0.137476	0.028916	1.14737	1.08415	1.21428	1.99128e-06	0.000402979	0.00015901	0.000402979	No Coloc	16913-8	1857	Significant	Not
HS71L	O95445	Lung Cancer	Lung	rs550671	34857953	Somalogic	-0.341091	0.0721384	0.710995	0.61725	0.818977	2.26432e-06	9.52887e-23	1.35305e-14	1.35305e-14	No Coloc	10445-20	1857	Significant	Not
Tenascin-X	P22105	Lung Cancer	Lung	rs387608	34857953	Somalogic	-0.201677	0.0426647	0.817359	0.751789	0.888648	2.27829e-06	3.68471e-23	8.25468e-11	8.25468e-11	No Coloc	5698-60	1857	Significant	Not
VARS1	P26640	Lung Cancer	Lung	rs453821	34648354	Somalogic	-0.340281	0.0721084	0.71157	0.617786	0.819592	2.36984e-06	4.12752e-18	2.80066e-17	2.80066e-17	No Coloc	13083-18	1857	Significant	Not
ARMEL	Q49AH0	Head and Neck Cancer	Head and Neck	rs72772427	34857953	Somalogic	-0.876395	0.189201	0.416281	0.2873	0.603167	3.61991e-06	0.00461583	0.349128	0.349128	No Coloc	4962-52	1876	Significant	Not
CPNE1	Q99829	Malignant Non-melanoma Skin Cancer	Skin	rs6060524	34648354	Somalogic	0.0589343	0.0127592	1.06071	1.03451	1.08757	3.85667e-06	2.80785e-23	0.000789254	0.000789254	No Coloc	5346-24	1998	Significant	Not
CPNE1	Q99829	Malignant Non-melanoma Skin Cancer	Skin	rs12481228	32895551	Somalogic	0.074024	0.0160918	1.07683	1.0434	1.11134	4.22302e-06	2.62457e-23	0.000463779	0.000463779	No Coloc	5346-24	1998	Significant	Not
Peroxisomal membrane protein PEX14	O75381	Breast Cancer	Breast	rs670666	Reclaimed from cis pQTL screen	Somalogic	0.249494	0.0543229	1.28338	1.15375	1.42756	4.37e-06	0.0142859	0.0157212	0.0157212	No Coloc		1923	Significant	Not
BTN3A3	O00478	Lung Cancer	Lung	rs9393711	34648354	Somalogic	-0.0473118	0.0104355	0.95379	0.93448	0.973499	5.79466e-06	4.87996e-05	7.54451e-09	4.87996e-05	No Coloc	17692-2	1857	Significant	Not
AOC2	O75106	Breast Cancer	Breast	rs34230945	34857953	Somalogic	0.574289	0.127357	1.77587	1.38357	2.27939	6.50453e-06	0.249865	0.471825	0.471825	No Coloc	6434-18	1923	Significant	Not
CPNE1	Q99829	Malignant Non-melanoma Skin Cancer	Skin	rs143646210	34857953	Somalogic	0.0652375	0.0145501	1.06741	1.0374	1.09829	7.33819e-06	1.50892e-23	0.00046743	0.00046743	No Coloc	5346-24	1998	Significant	Not
FAM177A1_C14orf24	Q8N128	Luminal A Breast Cancer	Breast	rs1961195	34648354	Somalogic	-0.245233	0.0554467	0.782522	0.701939	0.872356	9.74012e-06	0.00271948	0.017259	0.017259	No Coloc	8039-41	1913	Significant	Not
SWP70	Q9UH65	Breast Cancer	Breast	rs12271923	34857953	Somalogic	0.0838699	0.019021	1.08749	1.04769	1.1288	1.03693e-05	0.65119	0.592098	0.65119	No Coloc	13552-7	1923	Significant	Not
GSTM4	Q03013	Luminal A Breast Cancer	Breast	rs17854972	34857953	Somalogic	-0.152863	0.0350358	0.858248	0.80129	0.919254	1.2827e-05	0.00519127	4.9358e-05	0.00519127	No Coloc	18895-54	1913	Significant	Not
HS71L	O95445	Malignant Non-melanoma Skin Cancer	Skin	rs550671	34857953	Somalogic	-0.319971	0.0734083	0.72617	0.628857	0.838542	1.30786e-05	0.000932586	0.0011869	0.0011869	No Coloc	10445-20	1998	Significant	Not
SFTPB	P07988	Lung Adenocarcinoma	Lung	rs1130866	32895551	Somalogic	-0.103788	0.0238528	0.901416	0.860244	0.94456	1.35e-05				Full Data Not Available	10672-75	1866	Significant	Not
Tenascin-X	P22105	Malignant Non-melanoma Skin Cancer	Skin	rs387608	34857953	Somalogic	-0.188473	0.0435824	0.828222	0.760412	0.90208	1.52858e-05	0.0505869	0.000721411	0.0505869	No Coloc	5698-60	1998	Significant	Not
MICA/B	Q29980	Oral Cavity Cancer	Head and Neck	rs3134900	34857953	Somalogic	-0.23541	0.0548231	0.790246	0.709735	0.879891	1.7548e-05	0.683183	0.0327171	0.683183	No Coloc	5102-55	1877	Significant	Not
FGFR-3	P22607	Bladder Cancer	Bladder	rs2403274	34857953	Somalogic	0.556695	0.13017	1.7449	1.35197	2.25202	1.89702e-05	3.61317e-05	1.78418e-09	3.61317e-05	No Coloc	13669-6	1724	Significant	Not
FGFR3	P22607	Bladder Cancer	Bladder	rs2403274	32895551	Somalogic	0.534679	0.125022	1.7069	1.33594	2.18087	1.9e-05				Full Data Not Available	13669-6	1724	Significant	Not
PLXB2	O15031	Lung Cancer	Lung	rs28483439	34857953	Somalogic	0.112755	0.0264098	1.11936	1.06289	1.17882	1.95964e-05	0.157731	0.0172448	0.157731	No Coloc	9216-100	1857	Significant	Not
PTPN9	P43378	Luminal A Breast Cancer	Breast	rs77716675	34648354	Somalogic	-0.241884	0.0571787	0.785147	0.701907	0.878259	2.33361e-05	0.0589587	0.0700113	0.0700113	No Coloc	12633-3	1913	Significant	Not
FAM177A1_C14orf24	Q8N128	ER+ Breast Cancer	Breast	rs1961195	34648354	Somalogic	-0.219231	0.0519231	0.803136	0.725423	0.889175	2.41905e-05	0.00166141	0.0017645	0.0017645	No Coloc	8039-41	1916	Significant	Not
PTPN9	P43378	Luminal A Breast Cancer	Breast	rs111647176	34857953	Somalogic	-0.542797	0.12871	0.58112	0.45155	0.74787	2.47342e-05	0.0639337	0.406451	0.406451	No Coloc	12633-3	1913	Significant	Not
PTPN9	P43378	Breast Cancer	Breast	rs111647176	34857953	Somalogic	-0.412145	0.0984113	0.662228	0.546057	0.803114	2.81441e-05	0.573526	0.96324	0.96324	Coloc_Cond	12633-3	1923	Non-Significant	Not
ISLR2	Q6UXK2	Luminal A Breast Cancer	Breast	rs751527	34648354	Somalogic	-0.203977	0.0487082	0.815481	0.741229	0.897171	2.81753e-05	0.942203	0.794283	0.942203	Coloc_Both	13124-20	1913	Non-Significant	Not
CASP-8	Q14790	Triple Negative Breast Cancer	Breast	rs35550815	33067605	Olink	-0.516103	0.123569	0.596842	0.468463	0.760403	2.96e-05	0.864155	0.548031	0.864155	Coloc_Single		1913	Non-Significant	Not
CD177	Q8N6Q3	Luminal A Breast Cancer	Breast	rs117243018	34857953	Somalogic	0.33996	0.0814142	1.40489	1.19768	1.64795	2.97092e-05	0.0230617	0.0179774	0.0230617	No Coloc	13116-25	1913	Non-Significant	Not
COMM domain-containing protein 7	Q86VX2	Breast Cancer	Breast	rs75399011	Reclaimed from cis pQTL screen	Somalogic	0.252521	0.060496	1.28727	1.14333	1.44932	2.99e-05	0.926223	0.98288	0.98288	Coloc_Both		1923	Non-Significant	Not
GSTM4	Q03013	Breast Cancer	Breast	rs17854972	34857953	Somalogic	-0.110992	0.0266216	0.894946	0.849446	0.942882	3.05601e-05	0.0224598	0.259439	0.259439	No Coloc	18895-54	1923	Non-Significant	Not
BT3A3	O00478	Malignant Non-melanoma Skin Cancer	Skin	rs41555513	34857953	Somalogic	0.254014	0.0610607	1.28919	1.14378	1.45309	3.1822e-05	8.19232e-11	0.000478735	0.000478735	No Coloc	17692-2	1998	Non-Significant	Not
CNTN1	Q12860	Lung Small	Lung	rs1838343	32895551	Somalogic	0.61035	0.14685	1.84108	1.38061	2.45512	3.23e-05				Full Data Not Available	2974-61	1866	Non-Significant	Not
contactin-1	Q12860	Lung Small	Lung	rs1838343	34857953	Somalogic	0.631712	0.15199	1.88083	1.39628	2.53353	3.23479e-05	0.983801	0.908993	0.983801	Coloc_Both	2974-61	1866	Non-Significant	Not
MICA/B	Q29980	Endometrial Cancer	Endometrial	rs3134900	34857953	Somalogic	0.0940929	0.0226651	1.09866	1.05092	1.14857	3.30381e-05	0.944401	0.773282	0.944401	Coloc_Both	5102-55	1958	Non-Significant	Not
MICA/B	Q29980	Endometrial Cancer	Endometrial	rs3134900	34648354	Somalogic	0.0968464	0.0233284	1.10169	1.05245	1.15323	3.30381e-05	0.899729	0.790189	0.899729	Coloc_Both	5102-55	1958	Non-Significant	Not
CC134	Q9H6E4	Luminal A Breast Cancer	Breast	rs5996067	34857953	Somalogic	-0.340245	0.0819752	0.711596	0.605975	0.835626	3.31623e-05	0.926912	0.760206	0.926912	Coloc_Both	15300-66	1913	Non-Significant	Not
BTN3A3	O00478	ER+ Breast Cancer	Breast	rs9393711	34648354	Somalogic	0.0382265	0.00923994	1.03897	1.02032	1.05795	3.51728e-05	0.267067	0.19396	0.267067	No Coloc	17692-2	1916	Non-Significant	Not
IHH	Q14623	Endometrial Cancer	Endometrial	rs7561119	34648354	Somalogic	0.622145	0.150388	1.86292	1.38733	2.50154	3.51979e-05	0.934883	0.953582	0.953582	Coloc_Both	19606-28	1958	Non-Significant	Not
TFPI	P10646	Lung Adenocarcinoma	Lung	rs116011690	34648354	Somalogic	0.875418	0.212011	2.39988	1.58388	3.63627	3.6415e-05	0.98168	0.998817	0.998817	Coloc_Both	3336-50	1866	Non-Significant	Not
NSF	P46459	Ovarian Cancer	Ovarian	rs55938136	Reclaimed from cis pQTL screen	Somalogic	1.18366	0.287217	3.2663	1.86025	5.73508	3.77e-05	0.558395	0.950835	0.950835	Coloc_Cond		1932	Non-Significant	Not
RALB	P11234	Triple Negative Breast Cancer	Breast	rs72843017	34857953	Somalogic	0.430522	0.104467	1.53806	1.25328	1.88755	3.77003e-05	0.124741	0.208001	0.208001	No Coloc	18432-32	1913	Non-Significant	Not
NSF	P46459	High/Low Grade Serous Ovarian Cancer	Ovarian	rs55938136	Reclaimed from cis pQTL screen	Somalogic	1.3665	0.332282	3.92162	2.04466	7.52158	3.91e-05	0.558951	0.951278	0.951278	Coloc_Cond		1932	Non-Significant	Not
SPN1	O95149	Breast Cancer	Breast	rs78004537	34648354	Somalogic	-0.155007	0.0377354	0.85641	0.795354	0.922152	3.99588e-05	0.950752	0.936362	0.950752	Coloc_Both	17765-3	1923	Non-Significant	Not
FAM177A1_C14orf24	Q8N128	Breast Cancer	Breast	rs1961195	34648354	Somalogic	-0.172327	0.0419879	0.841704	0.775208	0.913903	4.05697e-05	0.00379903	0.015326	0.015326	No Coloc	8039-41	1923	Non-Significant	Not
GSTM3	P21266	Breast Cancer	Breast	rs115929572	32895551	Somalogic	-0.193663	0.0472618	0.823936	0.75104	0.903906	4.17e-05				Full Data Not Available		1923	Non-Significant	Not
MST1	P26927	Breast Cancer	Breast	rs71615484	34857953	Somalogic	0.029176	0.00715336	1.02961	1.01527	1.04414	4.52987e-05	0.67657	0.389982	0.67657	No Coloc	4407-10	1923	Non-Significant	Not
PDXK	O00764	Breast Cancer	Breast	rs4818855	34857953	Somalogic	0.18824	0.0463971	1.20712	1.10219	1.32204	4.96742e-05	0.839822	0.244433	0.839822	Coloc_Single	11098-1	1923	Non-Significant	Not
LAYN	Q6UX15	Luminal A Breast Cancer	Breast	rs4938792	34857953	Somalogic	0.652323	0.161198	1.92	1.39986	2.63339	5.19405e-05	0.867105	0.682713	0.867105	Coloc_Single	2635-61	1913	Non-Significant	Not
TFPI_-2	P48307	ER- Breast Cancer	Breast	rs62466701	34857953	Somalogic	1.19182	0.294545	3.29306	1.84875	5.86573	5.20344e-05	0.97936	0.99651	0.99651	Coloc_Both	9233-71	1915	Non-Significant	Not
PDXK	O00764	Luminal A Breast Cancer	Breast	rs7279968	34648354	Somalogic	0.122468	0.0302941	1.13028	1.06512	1.19943	5.28528e-05	0.901416	0.664296	0.901416	Coloc_Single	11098-1	1913	Non-Significant	Not
CD68	P34810	Breast Cancer	Breast	rs9901675	34648354	Somalogic	-0.259832	0.0643094	0.771181	0.679853	0.874777	5.33719e-05	0.945699	0.929896	0.945699	Coloc_Both	18922-27	1923	Non-Significant	Not
Notch_1	P46531	Oral Cavity Cancer	Head and Neck	rs9411207	34857953	Somalogic	-1.63461	0.404998	0.195029	0.0881777	0.431362	5.43518e-05	0.704754	0.778468	0.778468	Coloc_Both	5107-7	1877	Non-Significant	Not
GSTM3	P21266	Luminal A Breast Cancer	Breast	rs115929572	32895551	Somalogic	-0.249361	0.0619036	0.779299	0.690257	0.879827	5.62e-05				Full Data Not Available		1913	Non-Significant	Not
DTYMK_CDC8_TMPK_TYMK	P23919	Endometrial Cancer	Endometrial	rs148221699	34648354	Somalogic	0.763521	0.19023	2.14582	1.47797	3.11545	5.97825e-05	0.93981	0.999001	0.999001	Coloc_Both	19504-22	1958	Non-Significant	Not
Peroxisomal membrane protein PEX14	O75381	Luminal B-HER2 Neg Breast Cancer	Breast	rs670666	Reclaimed from cis pQTL screen	Somalogic	0.544681	0.135765	1.72406	1.32125	2.24966	6.02e-05	0.685215	0.178598	0.685215	No Coloc		1913	Non-Significant	Not
CTSF	Q9UBX1	ER+ Breast Cancer	Breast	rs4930383	34648354	Somalogic	0.133712	0.0333333	1.14306	1.07077	1.22024	6.0369e-05	0.902011	0.0115376	0.902011	Coloc_Single	9212-22	1916	Non-Significant	Not
STAT3	P40763	Oropharygneal Cancer	Head and Neck	rs4796791	34857953	Somalogic	0.986017	0.246196	2.68054	1.65446	4.34298	6.20153e-05	0.942593	0.968948	0.968948	Coloc_Both	10346-5	1876	Non-Significant	Not
CTRB2	Q6GPI1	Pancreatic Cancer	Pancreas	rs9928736	34857953	Somalogic	-0.239268	0.0597561	0.787204	0.700199	0.885019	6.22589e-05	4.98155e-13	0.496228	0.496228	No Coloc	5648-28	1903	Non-Significant	Not
SWAP70	Q9UH65	Breast Cancer	Breast	rs415895	32895551	Somalogic	0.0952237	0.0237981	1.0999	1.04978	1.15242	6.3e-05	0.611252	0.548108	0.611252	No Coloc	13552-7	1923	Non-Significant	Not
TREM1	Q9NP99	Luminal A Breast Cancer	Breast	rs2234243	34648354	Somalogic	0.121719	0.0304469	1.12944	1.06401	1.19889	6.39448e-05	0.00360734	0.00198924	0.00360734	No Coloc	9266-1	1913	Non-Significant	Not
NIT2	Q9NQR4	Breast Cancer	Breast	rs13073252	34648354	Somalogic	0.190083	0.0476924	1.20935	1.10143	1.32785	6.73062e-05	0.895198	0.893212	0.895198	Coloc_Both	17808-37	1923	Non-Significant	Not
GSTM4	Q03013	Breast Cancer	Breast	rs1149178	34648354	Somalogic	-0.0449814	0.0112904	0.956015	0.935092	0.977407	6.77564e-05	0.588058	0.992565	0.992565	Coloc_Cond	18895-54	1923	Non-Significant	Not
PROS1_PROS	P07225	Renal Cancer	Kidney	rs9290378	34648354	Somalogic	0.64	0.1608	1.89648	1.3838	2.59911	6.88864e-05	0.954445	0.985404	0.985404	Coloc_Both	2700-56	1973	Non-Significant	Not
Myeloperoxidase	P05164	Lung Squamous	Lung	rs7208693	34857953	Somalogic	-0.753782	0.189889	0.470583	0.324339	0.682769	7.19986e-05	0.0198809	6.73506e-06	0.0198809	No Coloc	2580-83	1862	Non-Significant	Not
MPO	P05164	Lung Squamous	Lung	rs7208693	34648354	Somalogic	-0.530439	0.133626	0.588347	0.452781	0.764501	7.19986e-05	0.0198816	0.0021017	0.0198816	No Coloc	2580-83	1862	Non-Significant	Not
HPLN4	Q86UW8	Breast Cancer	Breast	rs10403273	34857953	Somalogic	0.293391	0.0739645	1.34097	1.16	1.55016	7.28915e-05	0.00489943	0.925958	0.925958	Coloc_Cond	6455-52	1923	Non-Significant	Not
CCL28	Q9NRJ3	Malignant Non-melanoma Skin Cancer	Skin	rs7703662	34857953	Somalogic	-0.628681	0.158937	0.533295	0.390551	0.72821	7.63604e-05	0.149177	0.00107484	0.149177	No Coloc	2890-59	1998	Non-Significant	Not
ADH7	P40394	Head and Neck Cancer	Head and Neck	rs17529509	32895551	Somalogic	0.455366	0.115267	1.57675	1.2579	1.97642	7.8e-05				Full Data Not Available		1876	Non-Significant	Not
NUCB1	Q02818	Luminal B Breast Cancer	Breast	rs601338	34857953	Somalogic	-1.39753	0.354055	0.247208	0.123505	0.494812	7.90709e-05	0.918299	0.790079	0.918299	Coloc_Both	10451-11	1913	Non-Significant	Not
PCYOX1	Q9UHG3	Lung Never	Lung	rs2706762	34648354	Somalogic	-0.215852	0.0547026	0.805854	0.723924	0.897058	7.9493e-05	0.972368	0.994169	0.994169	Coloc_Both	6431-68	1865	Non-Significant	Not
PCYOX	Q9UHG3	Lung Never	Lung	rs2706762	34857953	Somalogic	-0.251389	0.0637085	0.77772	0.686425	0.881156	7.9493e-05	0.972358	0.990816	0.990816	Coloc_Both	6431-68	1865	Non-Significant	Not
EVA1C	P58658	Oral Cavity Cancer	Head and Neck	rs6517101	32895551	Somalogic	-0.766879	0.194856	0.46446	0.317018	0.680477	8.3e-05	0.921337	0.0607399	0.921337	Coloc_Single	8877-22	1877	Non-Significant	Not
NSF	P46459	High Grade Serous Ovarian Cancer	Ovarian	rs55938136	Reclaimed from cis pQTL screen	Somalogic	1.34385	0.341909	3.83378	1.9615	7.49318	8.48e-05	0.554216	0.950835	0.950835	Coloc_Cond		1933	Non-Significant	Not
RSPO3	Q9BXY4	Luminal A Breast Cancer	Breast	rs72959041	34648354	Somalogic	-0.202294	0.0514973	0.816855	0.73843	0.903609	8.55714e-05	0.0723515	0.0145685	0.0723515	No Coloc	13094-75	1913	Non-Significant	Not
RSPO3	Q9BXY4	Luminal A Breast Cancer	Breast	rs72959041	34648354	Somalogic	-0.202294	0.0514973	0.816855	0.73843	0.903609	8.55714e-05	0.0723515	0.0145685	0.0723515	No Coloc	13094-75	1913	Non-Significant	Not
CYB5D2	Q8WUJ1	ER- Breast Cancer	Breast	rs77246175	32895551	Somalogic	0.261696	0.0666667	1.29913	1.14	1.48047	8.66e-05				Full Data Not Available		1915	Non-Significant	Not
ASIP	P42127	Breast Cancer	Breast	rs62211989	34857953	Somalogic	0.0695397	0.0177227	1.07201	1.03542	1.10991	8.71738e-05	0.917847	0.989903	0.989903	Coloc_Both	5676-54	1923	Non-Significant	Not
ACP1	P24666	Malignant Non-melanoma Skin Cancer	Skin	rs11553746	32895551	Somalogic	0.0314735	0.00802674	1.03197	1.01587	1.04834	8.81513e-05	0.293685	0.000298874	0.293685	No Coloc	3858-5	1998	Non-Significant	Not
CTSF	Q9UBX1	Luminal A Breast Cancer	Breast	rs4930383	34648354	Somalogic	0.13835	0.0352998	1.14838	1.07161	1.23064	8.8809e-05	0.853991	0.606637	0.853991	Coloc_Single	9212-22	1913	Non-Significant	Not
annexin_IV	P09525	Breast Cancer	Breast	rs17037076	34857953	Somalogic	0.102498	0.026157	1.10794	1.05257	1.16622	8.90723e-05	0.732952	0.711203	0.732952	Coloc_Both	17164-15	1923	Non-Significant	Not
ARMEL	Q49AH0	Oropharygneal Cancer	Head and Neck	rs72772427	34857953	Somalogic	-1.01049	0.25794	0.364039	0.219576	0.603547	8.94521e-05	0.121291	0.779738	0.779738	Coloc_Cond	4962-52	1876	Non-Significant	Not
Factor B	P00751	Malignant Non-melanoma Skin Cancer	Skin	rs1048709	34857953	Somalogic	-0.333158	0.0850542	0.716657	0.606613	0.846664	8.96572e-05	0.267418	0.000475576	0.267418	No Coloc	4129-72	1998	Non-Significant	Not
GSTM3	P21266	ER+ Breast Cancer	Breast	rs115929572	32895551	Somalogic	-0.227711	0.0582329	0.796354	0.710457	0.892638	9.22e-05				Full Data Not Available		1916	Non-Significant	Not
ANXA4_ANX4	P09525	Breast Cancer	Breast	rs2228203	34648354	Somalogic	0.0762982	0.0195316	1.07928	1.03875	1.1214	9.36857e-05	0.806848	0.909365	0.909365	Coloc_Both	17164-15	1923	Non-Significant	Not
RSPO3	Q9BXY4	Breast Cancer	Breast	rs72959041	34648354	Somalogic	-0.153521	0.0393183	0.857683	0.794069	0.926392	9.43906e-05	0.534551	0.308447	0.534551	No Coloc	13094-75	1923	Non-Significant	Not
ABO	A0A087X0C2	Endometrial Cancer	Endometrial	rs576125	34648354	Somalogic	0.0507935	0.0130151	1.05211	1.02561	1.07929	9.51379e-05	0.908868	0.000849636	0.908868	Coloc_Single	9253-52	1958	Non-Significant	Not
DnaJ homolog subfamily B member 12	Q9NXW2	Renal Cancer	Kidney	rs10823911	Reclaimed from cis pQTL screen	Somalogic	0.600494	0.154036	1.82302	1.34795	2.46553	9.68e-05	0.783002	0.406234	0.783002	Coloc_Single		1973	Non-Significant	Not
CDHR5	Q9HBB8	Malignant Non-melanoma Skin Cancer	Skin	rs61877853	34648354	Somalogic	0.341253	0.0878992	1.40671	1.18408	1.67119	0.000103466	0.268367	0.000733227	0.268367	No Coloc	9962-1	1998	Non-Significant	Not
NAGLU	P54802	ER+ Breast Cancer	Breast	rs77942990	34648354	Somalogic	0.0538757	0.013891	1.05535	1.02701	1.08448	0.000105123	0.162301	0.0160574	0.162301	No Coloc	15509-2	1916	Non-Significant	Not
PTN7	P35236	Lung Ever	Lung	rs73085637	34857953	Somalogic	1.3936	0.359714	4.02934	1.99085	8.15509	0.000106978	0.950078	0.993317	0.993317	Coloc_Both	14688-6	1867	Non-Significant	Not
RMDN1	Q6N086	Renal Cancer	Kidney	rs11781016	32895551	Somalogic	-0.220082	0.0568361	0.802453	0.71786	0.897014	0.000107848	0.888099	0.364933	0.888099	Coloc_Single	7096-30	1973	Non-Significant	Not
PHPT1	Q9NRX4	Triple Negative Breast Cancer	Breast	rs8666	34648354	Somalogic	-0.536811	0.138747	0.584609	0.445412	0.767308	0.000109291	0.0128562	0.00164396	0.0128562	No Coloc	16882-27	1913	Non-Significant	Not
F177A	Q8N128	ER+ Breast Cancer	Breast	rs12889019	34857953	Somalogic	-0.1176	0.0304	0.889052	0.837626	0.943635	0.000109542	0.00166671	0.0047663	0.0047663	No Coloc	8039-41	1916	Non-Significant	Not
RSPO3	Q9BXY4	ER+ Breast Cancer	Breast	rs72959041	34648354	Somalogic	-0.189267	0.0489529	0.827566	0.751853	0.910903	0.000110494	0.188967	0.00253655	0.188967	No Coloc	13094-75	1916	Non-Significant	Not
NAGLU	P54802	Breast Cancer	Breast	rs77942990	34648354	Somalogic	0.0435264	0.0112712	1.04449	1.02167	1.06782	0.000112578	0.0832155	0.0177983	0.0832155	No Coloc	15509-2	1923	Non-Significant	Not
BTN3A3	O00478	Breast Cancer	Breast	rs9393711	34648354	Somalogic	0.0288304	0.00747131	1.02925	1.01429	1.04443	0.000113937	0.15525	0.0048438	0.15525	No Coloc	17692-2	1923	Non-Significant	Not
F177A	Q8N128	Breast Cancer	Breast	rs12889019	34857953	Somalogic	-0.0942963	0.0244405	0.910013	0.867448	0.954667	0.000114225	0.00381327	0.0128331	0.0128331	No Coloc	8039-41	1923	Non-Significant	Not
SVEP1_C9orf13_CCP22_SELOB	Q4LDE5	Lung Small	Lung	rs28431893	34648354	Somalogic	0.483303	0.125288	1.62142	1.26838	2.07273	0.00011454	0.300275	0.177265	0.300275	No Coloc	11178-21	1866	Non-Significant	Not
ASIP	P42127	Triple Negative Breast Cancer	Breast	rs62211989	34857953	Somalogic	0.169067	0.0439165	1.1842	1.08653	1.29065	0.000118247	0.951522	0.758047	0.951522	Coloc_Both	5676-54	1913	Non-Significant	Not
PAM	P19021	Pancreatic Cancer	Pancreas	rs258148	34648354	Somalogic	0.180169	0.0468354	1.19742	1.09239	1.31254	0.000119648	0.152982	0.0577807	0.152982	No Coloc	5620-13	1903	Non-Significant	Not
NKp30	O14931	Malignant Non-melanoma Skin Cancer	Skin	rs9469079	34857953	Somalogic	-0.490224	0.127442	0.612489	0.477109	0.786283	0.000119747	0.122544	0.000666192	0.122544	No Coloc	3003-29	1998	Non-Significant	Not
GSTM3	P21266	Breast Cancer	Breast	rs28743105	34648354	Somalogic	-0.0306375	0.00796546	0.969827	0.954803	0.985087	0.000119919	0.589442	0.104101	0.589442	No Coloc	9748-31	1923	Non-Significant	Not
ASIP	P42127	ER- Breast Cancer	Breast	rs62211989	34857953	Somalogic	0.128382	0.0333824	1.13699	1.06498	1.21387	0.000120152	0.940069	0.983575	0.983575	Coloc_Both	5676-54	1915	Non-Significant	Not
B3GN8	Q7Z7M8	Lung Squamous	Lung	rs45563938	34857953	Somalogic	0.199564	0.0519304	1.22087	1.10272	1.35168	0.000121578	0.015681	0.00169134	0.015681	No Coloc	9297-12	1862	Non-Significant	Not
ST2	Q01638	Triple Negative Breast Cancer	Breast	rs13020553	33067605	Olink	-0.0934196	0.0243153	0.910811	0.868422	0.95527	0.000122029	0.889417	0.238703	0.889417	Coloc_Single		1913	Non-Significant	Not
IL-1_R4	Q01638	Triple Negative Breast Cancer	Breast	rs13020553	34857953	Somalogic	-0.0867467	0.0225785	0.916909	0.877217	0.958397	0.000122029	0.277051	0.0236111	0.277051	No Coloc	4234-8	1913	Non-Significant	Not
PSG5	Q15238	Lung Cancer	Lung	rs429358	34857953	Somalogic	0.141466	0.0368303	1.15196	1.07174	1.23819	0.000122517	0.0203625	0.392159	0.392159	No Coloc	9314-9	1857	Non-Significant	Not
PDXK	O00764	Luminal A Breast Cancer	Breast	rs4818855	34857953	Somalogic	0.234402	0.0610421	1.26415	1.1216	1.42482	0.000123026	0.787764	0.423218	0.787764	Coloc_Single	11098-1	1913	Non-Significant	Not
ADH5_ADHX_FDH	P11766	Luminal A Breast Cancer	Breast	rs62325239	34648354	Somalogic	0.139585	0.036388	1.1498	1.07065	1.2348	0.000125044	0.78469	0.803195	0.803195	Coloc_Both	11369-23	1913	Non-Significant	Not
ADH6	P28332	Luminal A Breast Cancer	Breast	rs62325239	34648354	Somalogic	0.19843	0.051728	1.21949	1.10191	1.34961	0.000125044	0.78469	0.803195	0.803195	Coloc_Both	18206-18	1913	Non-Significant	Not
ADH5_ADHX_FDH	P11766	Luminal A Breast Cancer	Breast	rs62325239	34648354	Somalogic	0.139585	0.036388	1.1498	1.07065	1.2348	0.000125044	0.79284	0.599937	0.79284	Coloc_Single	11369-23	1913	Non-Significant	Not
ADH6	P28332	Luminal A Breast Cancer	Breast	rs62325239	34648354	Somalogic	0.19843	0.051728	1.21949	1.10191	1.34961	0.000125044	0.79284	0.599937	0.79284	Coloc_Single	18206-18	1913	Non-Significant	Not
T132C	Q8N3T6	Bladder Cancer	Bladder	rs4442612	34857953	Somalogic	0.949659	0.247576	2.58483	1.59107	4.19926	0.000125144	0.0754581	0.9534	0.9534	Coloc_Cond	7173-141	1724	Non-Significant	Not
ACP1	P24666	Malignant Non-melanoma Skin Cancer	Skin	rs7566279	34648354	Somalogic	0.0316824	0.00826184	1.03219	1.01561	1.04904	0.000125676	0.298112	0.000299495	0.298112	No Coloc	3858-5	1998	Non-Significant	Not
PPAC	P24666	Malignant Non-melanoma Skin Cancer	Skin	rs79716074	34857953	Somalogic	0.0347916	0.00908262	1.0354	1.01713	1.054	0.000127847	0.335686	0.00031988	0.335686	No Coloc	3858-5	1998	Non-Significant	Not
NAG	P54802	ER+ Breast Cancer	Breast	rs112629880	34857953	Somalogic	0.0525	0.0137121	1.0539	1.02596	1.08261	0.000128807	0.700347	0.0130266	0.700347	Coloc_Single	15509-2	1916	Non-Significant	Not
NAG	P54802	Breast Cancer	Breast	rs112629880	34857953	Somalogic	0.0425803	0.0111352	1.0435	1.02097	1.06652	0.000131343	0.0755731	4.72972e-05	0.0755731	No Coloc	15509-2	1923	Non-Significant	Not
TAPBP_NGS17_TAPA	O15533	Triple Negative Breast Cancer	Breast	rs3135408	34648354	Somalogic	-0.124695	0.0326387	0.882766	0.828062	0.941084	0.0001332	0.00203524	0.989938	0.989938	Coloc_Cond	12378-71	1913	Non-Significant	Not
RMD1	Q96DB5	Renal Cancer	Kidney	rs7820697	34857953	Somalogic	-0.249643	0.0653571	0.779079	0.685407	0.885553	0.000133629	0.0396668	0.00017464	0.0396668	No Coloc	7096-30	1973	Non-Significant	Not
SMOC1	Q9H4F8	Endometrial Cancer	Endometrial	rs138345705	34648354	Somalogic	-0.529194	0.138562	0.58908	0.448981	0.772894	0.00013389	0.00848116	0.00285775	0.00848116	No Coloc	13118-5	1958	Non-Significant	Not
Dipeptidase 1	P16444	Luminal B-HER2 Neg Breast Cancer	Breast	rs72813445	Reclaimed from cis pQTL screen	Somalogic	0.554438	0.145463	1.74096	1.30909	2.31532	0.000138112	0.384746	0.978665	0.978665	Coloc_Cond		1913	Non-Significant	Not
Notch_1	P46531	Head and Neck Cancer	Head and Neck	rs9411207	34857953	Somalogic	-1.26244	0.331373	0.282964	0.147795	0.541753	0.000139129	0.743046	0.0121052	0.743046	Coloc_Single	5107-7	1876	Non-Significant	Not
APMAP	Q9HDC9	Luminal A Breast Cancer	Breast	rs6036977	34857953	Somalogic	-0.30946	0.0814212	0.733843	0.625599	0.860816	0.000144273	0.85823	0.714411	0.85823	Coloc_Both	10605-22	1913	Non-Significant	Not
FLRT3	Q9NZU0	Lung Adenocarcinoma	Lung	rs11908097	32895551	Somalogic	0.164924	0.0434811	1.1793	1.08296	1.28421	0.000148834	0.756078	0.835515	0.835515	Coloc_Both	13123-3	1866	Non-Significant	Not
MMP-10	P09238	Endometrial Cancer	Endometrial	rs486055	33067605	Olink	-0.231002	0.0609241	0.793738	0.704397	0.89441	0.000149658	0.808843	0.964557	0.964557	Coloc_Both		1958	Non-Significant	Not
Alpha-amylase_2B	P19961	Pancreatic Cancer	Pancreas	rs77729677	34857953	Somalogic	0.227308	0.06	1.25522	1.11595	1.41186	0.000151583	0.949782	0.586115	0.949782	Coloc_Single	15556-49	1903	Non-Significant	Not
RAGE	Q15109	Head and Neck Cancer	Head and Neck	rs204993	33067605	Olink	-0.794103	0.20975	0.451986	0.299628	0.681818	0.000153127	0.923348	0.472032	0.923348	Coloc_Single		1876	Non-Significant	Not
Complement_receptor_type_1	P17927	Lung Small	Lung	rs679515	34857953	Somalogic	0.275584	0.0728078	1.3173	1.14211	1.51936	0.000153657	0.919147	0.521149	0.919147	Coloc_Single	19556-12	1866	Non-Significant	Not
RNASE6	Q6IB39	Malignant Non-melanoma Skin Cancer	Skin	rs11622942	32895551	Somalogic	-0.0422871	0.0111783	0.958594	0.937821	0.979829	0.000154967	0.271348	0.00032234	0.271348	No Coloc	5646-20	1998	Non-Significant	Not
IVD	P26440	Lung Cancer	Lung	rs7165012	34648354	Somalogic	0.174567	0.0461534	1.19073	1.08774	1.30347	0.000155372	0.821905	0.999001	0.999001	Coloc_Both	17737-7	1857	Non-Significant	Not
CSRP1_CSRP_CYRP	P21291	Ovarian Cancer	Ovarian	rs12729389	34648354	Somalogic	0.535248	0.141782	1.70787	1.2935	2.25498	0.000159918	0.80598	0.974004	0.974004	Coloc_Both	15529-33	1932	Non-Significant	Not
SVEP1	Q4LDE5	Lung Small	Lung	rs111245230	34857953	Somalogic	0.527707	0.139816	1.69504	1.28874	2.22943	0.000160465	0.305923	0.113157	0.305923	No Coloc	11109-56	1866	Non-Significant	Not
APMAP	Q9HDC9	Luminal A Breast Cancer	Breast	rs8125909	32895551	Somalogic	-0.165637	0.0439128	0.847354	0.777473	0.923515	0.000161976	0.880183	0.818603	0.880183	Coloc_Both	10605-22	1913	Non-Significant	Not
RNASE6 RNS6	Q93091	Malignant Non-melanoma Skin Cancer	Skin	rs72669422	34648354	Somalogic	-0.0360305	0.00955465	0.964611	0.946715	0.982845	0.000162597	0.2727	0.000321094	0.2727	No Coloc	5646-20	1998	Non-Significant	Not
ApoM	O95445	Malignant Non-melanoma Skin Cancer	Skin	rs2894186	34857953	Somalogic	0.602402	0.159912	1.8265	1.33506	2.49884	0.000165162	4.71309e-11	0.00115968	0.00115968	No Coloc	10445-20	1998	Non-Significant	Not
hnRNP_A/B	Q99729	Pancreatic Cancer	Pancreas	rs1059367	34857953	Somalogic	-1.12385	0.298462	0.325027	0.181077	0.583412	0.00016624	0.934079	0.549346	0.934079	Coloc_Single	8894-80	1903	Non-Significant	Not
CILP2	Q8IUL8	Breast Cancer	Breast	rs10402308	34857953	Somalogic	-0.362488	0.0963525	0.695942	0.576178	0.840602	0.000168487	0.000125678	0.185939	0.185939	No Coloc	8841-65	1923	Non-Significant	Not
SARS2	Q9NP81	Luminal A Breast Cancer	Breast	rs730078	34648354	Somalogic	0.110516	0.0293801	1.11685	1.05436	1.18306	0.000168827	0.797233	0.428546	0.797233	Coloc_Single	12348-46	1913	Non-Significant	Not
ISLR2	Q6UXK2	Luminal A Breast Cancer	Breast	rs4887134	34857953	Somalogic	-0.190412	0.0507208	0.826618	0.748394	0.913018	0.000173947	0.68878	0.660694	0.68878	No Coloc	13124-20	1913	Non-Significant	Not
EHBP1	Q8NDI1	Lung Adenocarcinoma	Lung	rs73934251	34648354	Somalogic	-0.606278	0.161671	0.545377	0.397264	0.74871	0.000176779	0.906627	0.846045	0.906627	Coloc_Both	12813-18	1866	Non-Significant	Not
RNT2	O00584	Lung Adenocarcinoma	Lung	rs3756838	34857953	Somalogic	0.227481	0.0607031	1.25543	1.11461	1.41405	0.000178648	0.0430056	0.0144578	0.0430056	No Coloc	16913-8	1866	Non-Significant	Not
ADH6	P28332	Luminal A Breast Cancer	Breast	rs28730617	34857953	Somalogic	0.212015	0.0565766	1.23617	1.10641	1.38113	0.00017868	0.841456	0.808154	0.841456	Coloc_Both	18206-18	1913	Non-Significant	Not
FOLR3	P41439	ER+ Breast Cancer	Breast	rs7925545	34857953	Somalogic	0.0516129	0.0137903	1.05297	1.02489	1.08182	0.000182061	0.00945273	0.00350145	0.00945273	No Coloc	15495-9	1916	Non-Significant	Not
MFAP2	P55001	Ovarian Cancer	Ovarian	rs4920605	34648354	Somalogic	0.132963	0.0355291	1.14221	1.06537	1.22458	0.000182294	0.865869	0.965728	0.965728	Coloc_Both	9294-45	1932	Non-Significant	Not
RCL	O43598	Breast Cancer	Breast	rs144767533	34857953	Somalogic	0.226259	0.0605773	1.2539	1.11352	1.41198	0.000187684	0.385226	0.30096	0.385226	No Coloc	17785-11	1923	Non-Significant	Not
SYSM	Q9NP81	Luminal A Breast Cancer	Breast	rs7508539	34857953	Somalogic	0.277278	0.0743096	1.31953	1.14069	1.52642	0.000190425	0.806227	0.386642	0.806227	Coloc_Single	12348-46	1913	Non-Significant	Not
CFB BF BFD	P00751	Malignant Non-melanoma Skin Cancer	Skin	rs641153	34648354	Somalogic	-0.0816282	0.0219057	0.921615	0.882882	0.962046	0.000194278	0.29425	0.00052289	0.29425	No Coloc	4129-72	1998	Non-Significant	Not
Cysteine-rich_protein_1	P21291	Ovarian Cancer	Ovarian	rs7527761	34857953	Somalogic	0.5339	0.1433	1.70557	1.28792	2.25865	0.000194735	0.783886	0.945347	0.945347	Coloc_Both	15529-33	1932	Non-Significant	Not
NIT2	Q9NQR4	Breast Cancer	Breast	rs7649598	34857953	Somalogic	0.236217	0.0634302	1.26645	1.11839	1.4341	0.00019606	0.881126	0.3173	0.881126	Coloc_Single	17808-37	1923	Non-Significant	Not
SVEP1_C9orf13_CCP22_SELOB	Q4LDE5	Lung Small	Lung	rs113817740	34648354	Somalogic	0.404389	0.108626	1.49839	1.21104	1.85391	0.000197057	0.298021	0.0584815	0.298021	No Coloc	11109-56	1866	Non-Significant	Not
Factor_B	P00751	Head and Neck Cancer	Head and Neck	rs1048709	34857953	Somalogic	1.03672	0.27877	2.81996	1.63286	4.8701	0.000200075	0.018238	0.00822829	0.018238	No Coloc	4129-72	1876	Non-Significant	Not
SPINK2	P20155	Lung Squamous	Lung	rs28488855	34648354	Somalogic	-0.359262	0.0966245	0.698191	0.577731	0.843767	0.000200702	0.915475	0.881708	0.915475	Coloc_Both	13405-61	1862	Non-Significant	Not
AES	Q08117	Malignant Non-melanoma Skin Cancer	Skin	rs11539938	34857953	Somalogic	-0.741474	0.199556	0.476411	0.322193	0.704445	0.000202699	0.217917	0.000296548	0.217917	No Coloc	18396-10	1998	Non-Significant	Not
TLE5	Q08117	Malignant Non-melanoma Skin Cancer	Skin	rs11539938	34648354	Somalogic	-0.337034	0.0907071	0.713885	0.597608	0.852785	0.000202699	0.215351	0.000322915	0.215351	No Coloc	18396-10	1998	Non-Significant	Not
TLR1	Q15399	Luminal A Breast Cancer	Breast	rs5743618	34648354	Somalogic	0.290191	0.0782233	1.33668	1.14668	1.55816	0.000207443	0.788817	0.857916	0.857916	Coloc_Both	16324-38	1913	Non-Significant	Not
TLR1	Q15399	Luminal A Breast Cancer	Breast	rs5743618	34857953	Somalogic	0.234226	0.0631374	1.26393	1.11681	1.43043	0.000207443	0.649234	0.495924	0.649234	No Coloc	16324-38	1913	Non-Significant	Not
RNASET2	O00584	Lung Adenocarcinoma	Lung	rs62436424	34648354	Somalogic	0.188428	0.0508556	1.20735	1.09281	1.3339	0.000211256	0.0474579	0.0415111	0.0474579	No Coloc	16913-8	1866	Non-Significant	Not
SPARC	P09486	Malignant Non-melanoma Skin Cancer	Skin	rs2915818	Reclaimed from cis pQTL screen	Somalogic	0.307846	0.083097	1.36049	1.15601	1.60114	0.000211674	0.142452	0.00028158	0.142452	No Coloc		1998	Non-Significant	Not
GDI2	P50395	Luminal A Breast Cancer	Breast	rs60583998	34648354	Somalogic	-0.280585	0.0758007	0.755341	0.651059	0.876327	0.000214228	0.569435	0.721602	0.721602	Coloc_Cond	2647-66	1913	Non-Significant	Not
BDH2_DHRS6_SDR15C1_UNQ6308_PRO20933	Q9BUT1	ER+ Breast Cancer	Breast	rs78336913	34648354	Somalogic	-0.113099	0.0306709	0.893062	0.840958	0.948395	0.000226468	0.773485	0.0070837	0.773485	Coloc_Single	17329-2	1916	Non-Significant	Not
CPNE1	Q99829	ER+ Breast Cancer	Breast	rs143646210	34857953	Somalogic	-0.0409259	0.0111111	0.9599	0.939222	0.981034	0.000230204	0.822997	0.00786868	0.822997	Coloc_Single	5346-24	1916	Non-Significant	Not
FAS	P25445	Bladder Cancer	Bladder	rs10887883	34648354	Somalogic	0.404039	0.109755	1.49786	1.20794	1.85736	0.000232061	0.85522	2.23258e-06	0.85522	Coloc_Single	5392-73	1724	Non-Significant	Not
CTSF	Q9UBX1	Luminal A Breast Cancer	Breast	rs1791679	32895551	Somalogic	0.136373	0.0370725	1.14611	1.06578	1.23249	0.000234568	0.750481	0.858354	0.858354	Coloc_Both	9212-22	1913	Non-Significant	Not
Interferon alpha-14	P01570	Triple Negative Breast Cancer	Breast	rs662463	Reclaimed from cis pQTL screen	Somalogic	-0.489904	0.133181	0.612685	0.471923	0.795432	0.000234619	0.673572	0.0907209	0.673572	No Coloc		1913	Non-Significant	Not
COL6A3	P12111	Breast Cancer	Breast	rs2646260	34648354	Somalogic	0.185023	0.0503808	1.20325	1.09011	1.32813	0.0002402	0.690502	0.890609	0.890609	Coloc_Cond	10511-10	1923	Non-Significant	Not
Collagen_alpha-3(VI)	P12111	Breast Cancer	Breast	rs2646260	34857953	Somalogic	0.199255	0.0542562	1.22049	1.09737	1.35744	0.0002402	0.713134	0.755792	0.755792	Coloc_Both	10511-10	1923	Non-Significant	Not
NQO1_DIA4_NMOR1	P15559	Lung Never	Lung	rs1131341	34648354	Somalogic	-0.464337	0.126567	0.628552	0.490462	0.805521	0.000243778	0.0209611	0.00635374	0.0209611	No Coloc	9837-60	1865	Non-Significant	Not
ADM	P35318	Breast Cancer	Breast	rs2923091	32895551	xMAP	0.108575	0.0296537	1.11469	1.05175	1.18139	0.000250816	0.0229018	0.0518234	0.0518234	No Coloc		1923	Non-Significant	Not
TrkB	Q16620	Bladder Cancer	Bladder	rs1624327	34857953	Somalogic	-1.13144	0.30934	0.322568	0.175916	0.591476	0.000254594	0.862896	0.998263	0.998263	Coloc_Both	4866-59	1724	Non-Significant	Not
CD30 Ligand	P32971	Malignant Non-melanoma Skin Cancer	Skin	rs1006026	34857953	Somalogic	-0.249638	0.0682826	0.779083	0.681492	0.89065	0.000256235	0.145251	0.00031868	0.145251	No Coloc	3421-54	1998	Non-Significant	Not
TNFSF8	P32971	Malignant Non-melanoma Skin Cancer	Skin	rs1006026	34648354	Somalogic	-0.159586	0.043651	0.852497	0.782594	0.928644	0.000256235	0.141748	0.000792018	0.141748	No Coloc	3421-54	1998	Non-Significant	Not
LY9	Q9HBG7	Clear Cell Ovarian Cancer	Ovarian	rs540254	32895551	Somalogic	-0.392044	0.107261	0.675674	0.547564	0.833758	0.000257133				Full Data Not Available	3324-51	1933	Non-Significant	Not
LY9	Q9HBG7	Clear Cell Ovarian Cancer	Ovarian	rs12128261	34648354	Somalogic	-0.464878	0.12739	0.628212	0.489406	0.806386	0.000263013	0.903961	0.366516	0.903961	Coloc_Single	3324-51	1933	Non-Significant	Not
kallikrein_13	Q9UKR3	Triple Negative Breast Cancer	Breast	rs7253169	34857953	Somalogic	0.475415	0.130566	1.60868	1.24546	2.07783	0.00027139	0.0092808	0.000793797	0.0092808	No Coloc	11152-46	1913	Non-Significant	Not
Interferon alpha-14	P01570	Breast Cancer	Breast	rs662463	Reclaimed from cis pQTL screen	Somalogic	-0.197227	0.0541758	0.821005	0.738295	0.912979	0.000272122	0.0092316	0.00948346	0.00948346	No Coloc		1923	Non-Significant	Not
LMA2L	Q9H0V9	Pancreatic Cancer	Pancreas	rs72809827	34857953	Somalogic	0.757273	0.208182	2.13245	1.41798	3.20691	0.000275239	0.86104	0.3357	0.86104	Coloc_Single	8013-9	1903	Non-Significant	Not
Tropomyosin_4	P67936	Oral Cavity Cancer	Head and Neck	rs8104011	34857953	Somalogic	-1.49264	0.410542	0.224778	0.10053	0.502591	0.000277143	0.834224	0.720192	0.834224	Coloc_Both	9863-1	1877	Non-Significant	Not
PPase_2	Q9H2U2	Oral Cavity Cancer	Head and Neck	rs4699179	34857953	Somalogic	1.4704	0.404914	4.35096	1.9675	9.62177	0.000281907	0.911326	0.96184	0.96184	Coloc_Both	18307-71	1877	Non-Significant	Not
KLK13_KLKL4	Q9UKR3	Triple Negative Breast Cancer	Breast	rs66613646	34648354	Somalogic	0.439091	0.120983	1.5513	1.22381	1.96642	0.000284114	0.0094537	0.00152503	0.0094537	No Coloc	11152-46	1913	Non-Significant	Not
CSRP1_CSRP_CYRP	P21291	High/Low Grade Serous Ovarian Cancer	Ovarian	rs12729389	34648354	Somalogic	0.593861	0.163762	1.81097	1.31375	2.49636	0.000287444	0.77184	0.562347	0.77184	Coloc_Single	15529-33	1932	Non-Significant	Not
CFB_BF_BFD	P00751	Lung Cancer	Lung	rs641153	34648354	Somalogic	-0.080096	0.0221105	0.923028	0.883881	0.963908	0.000291724	2.37115e-21	6.10518e-32	2.37115e-21	No Coloc	4129-72	1857	Non-Significant	Not
VWA2	Q5GFL6	Head and Neck Cancer	Head and Neck	rs73354387	34857953	Somalogic	-0.748488	0.206788	0.473081	0.315438	0.709508	0.000295065	0.0154101	0.190787	0.190787	No Coloc	7128-9	1876	Non-Significant	Not
MAN1C1	Q9NR34	ER- Breast Cancer	Breast	rs2072748	34648354	Somalogic	0.18008	0.0498008	1.19731	1.08597	1.32008	0.00029919	0.803582	0.787758	0.803582	Coloc_Both	13427-66	1915	Non-Significant	Not
ISK2	P20155	Lung Squamous	Lung	rs11941268	34857953	Somalogic	-0.310642	0.0859654	0.732976	0.619319	0.867491	0.000302008	0.91331	0.942189	0.942189	Coloc_Both	13405-61	1862	Non-Significant	Not
SYT11	Q9BT88	Breast Cancer	Breast	rs145976521	34648354	Somalogic	-0.143914	0.0398647	0.865962	0.800876	0.936338	0.000306126	0.043595	0.994682	0.994682	Coloc_Cond	7089-42	1923	Non-Significant	Not
CTSH	P09668	Lung Adenocarcinoma	Lung	rs34593439	32895551	Somalogic	0.0891541	0.0247437	1.09325	1.04149	1.14758	0.000314436	0.00942698	0.826777	0.826777	Coloc_Cond	8465-52	1866	Non-Significant	Not
PYGL	P06737	Luminal A Breast Cancer	Breast	rs17720606	34857953	Somalogic	-0.516411	0.143377	0.596658	0.450485	0.790261	0.00031606	0.00777895	0.119304	0.119304	No Coloc	11441-11	1913	Non-Significant	Not
CARD9	Q9H257	Malignant Non-melanoma Skin Cancer	Skin	rs4077515	34648354	Somalogic	0.205926	0.0572208	1.22866	1.09831	1.37448	0.000319687	0.122382	0.000274907	0.122382	No Coloc	11405-150	1998	Non-Significant	Not
Junctional adhesion molecule C	Q9BX67	Lung Never	Lung	rs73587651	Reclaimed from cis pQTL screen	Somalogic	1.31705	0.366403	3.73238	1.82011	7.65375	0.000324974	0.518776	0.580185	0.580185	No Coloc		1865	Non-Significant	Not
NLGN1	Q8N2Q7	Lung Cancer	Lung	rs557382	34857953	Somalogic	0.281043	0.0782015	1.32451	1.13629	1.54391	0.000325852	0.783337	0.94424	0.94424	Coloc_Both	15620-4	1857	Non-Significant	Not
MST1	G3XAK1	ER+ Breast Cancer	Breast	rs193190126	34648354	Somalogic	0.0722765	0.0201117	1.07495	1.0334	1.11817	0.000325953	0.0162348	0.0300859	0.0300859	No Coloc	4407-10	1916	Non-Significant	Not
SPINK2	D6RI10	Lung Squamous	Lung	rs11941335	32895551	Somalogic	-0.250343	0.0696729	0.778534	0.679158	0.892451	0.000326749	0.91129	0.246818	0.91129	Coloc_Single	13405-61	1862	Non-Significant	Not
RCL	O43598	ER+ Breast Cancer	Breast	rs144767533	34857953	Somalogic	0.269375	0.075	1.30915	1.13018	1.51645	0.00032857	0.585629	0.00609495	0.585629	No Coloc	17785-11	1916	Non-Significant	Not
SPLC2	Q96DR5	Lung Squamous	Lung	rs3818222	34857953	Somalogic	-0.835044	0.232962	0.433856	0.274817	0.684931	0.000337783	0.774328	0.491538	0.774328	Coloc_Single	16302-11	1862	Non-Significant	Not
LRP11	Q86VZ4	HER2 Enrich Breast Cancer	Breast	rs36041750	34648354	Somalogic	2.3347	0.651391	10.3264	2.88054	37.019	0.000338134	0.0137665	2.68756e-23	0.0137665	No Coloc	15472-16	1913	Non-Significant	Not
PLAU	P00749	Endometrioid Ovarian Cancer	Ovarian	rs2227551	32895551	Somalogic	0.471458	0.131622	1.60233	1.23798	2.07391	0.0003411	0.7926	0.323681	0.7926	Coloc_Single	4158-54	1932	Non-Significant	Not
uPA	P00749	Endometrioid Ovarian Cancer	Ovarian	rs2227551	34857953	Somalogic	0.395862	0.110517	1.48566	1.19632	1.84499	0.0003411	0.0952301	0.278557	0.278557	No Coloc	4158-54	1932	Non-Significant	Not
CTRB2	Q6GPI1	Pancreatic Cancer	Pancreas	rs55881293	34648354	Somalogic	-0.259482	0.0725254	0.771451	0.669227	0.88929	0.00034649	5.31347e-13	1.04433e-08	1.04433e-08	No Coloc	5648-28	1903	Non-Significant	Not
ERAP1_APPILS_ARTS1_KIAA0525_UNQ584_PRO1154	Q9NZ08	Lung Cancer	Lung	rs467735	34648354	Somalogic	0.0327603	0.00915777	1.0333	1.01492	1.05202	0.000347125	0.656276	0.781282	0.781282	Coloc_Cond	4964-67	1857	Non-Significant	Not
CSRP1_CSRP_CYRP	P21291	High Grade Serous Ovarian Cancer	Ovarian	rs12729389	34648354	Somalogic	0.603168	0.168713	1.8279	1.31323	2.54427	0.000350071	0.697076	0.275615	0.697076	No Coloc	15529-33	1933	Non-Significant	Not
DLK1	P80370	Ovarian Cancer	Ovarian	rs12881545	34857953	Somalogic	0.112778	0.0315778	1.11938	1.0522	1.19085	0.000355039	0.790257	0.826578	0.826578	Coloc_Both	6373-54	1932	Non-Significant	Not
SEMA4A	Q9H3S1	ER+ Breast Cancer	Breast	rs7695	34857953	Somalogic	0.165882	0.0464706	1.18043	1.07767	1.293	0.000357499	0.628668	0.00634547	0.628668	No Coloc	16915-153	1916	Non-Significant	Not
SERPINH1_CBP1_CBP2_HSP47_SERPINH2_PIG14	P50454	Pancreatic Cancer	Pancreas	rs636418	34648354	Somalogic	-0.491083	0.13758	0.611963	0.467321	0.801375	0.000357739	0.817942	0.330307	0.817942	Coloc_Single	10800-15	1903	Non-Significant	Not
IGDC4	Q8TDY8	Luminal B Breast Cancer	Breast	rs72741249	34857953	Somalogic	-0.846161	0.237061	0.429059	0.269604	0.682822	0.000357826	0.0197882	6.54198e-05	0.0197882	No Coloc	9793-145	1913	Non-Significant	Not
ADM	P35318	ER+ Breast Cancer	Breast	rs2923091	32895551	xMAP	0.129412	0.0362745	1.13816	1.06005	1.22203	0.00036031	0.0113288	0.0384699	0.0384699	No Coloc		1916	Non-Significant	Not
CTSH	P09668	Lung Ever	Lung	rs34593439	32895551	Somalogic	0.0816281	0.0229076	1.08505	1.03741	1.13488	0.000366132	0.0364005	0.939863	0.939863	Coloc_Cond	8465-52	1867	Non-Significant	Not
ADM	P35318	Breast Cancer	Breast	rs7944299	33067605	Olink	0.168972	0.047435	1.18409	1.07896	1.29945	0.000367795	0.937771	0.925327	0.937771	Coloc_Both		1923	Non-Significant	Not
Cysteine-rich_protein_1	P21291	High/Low Grade Serous Ovarian Cancer	Ovarian	rs7527761	34857953	Somalogic	0.5897	0.1656	1.80345	1.30359	2.49497	0.000369459	0.744802	0.0454117	0.744802	Coloc_Single	15529-33	1932	Non-Significant	Not
CPNE1	Q99829	Luminal B-HER2 Neg Breast Cancer	Breast	rs6060524	34648354	Somalogic	-0.0691763	0.0194652	0.933162	0.898231	0.969452	0.000379627	0.819378	0.969052	0.969052	Coloc_Both	5346-24	1913	Non-Significant	Not
TS101	Q99816	Breast Cancer	Breast	rs1395319	34857953	Somalogic	-0.151452	0.0426313	0.859459	0.790563	0.934359	0.000381431	0.500082	0.306647	0.500082	No Coloc	13044-5	1923	Non-Significant	Not
TSG101	Q99816	Breast Cancer	Breast	rs1395319	34648354	Somalogic	-0.0863797	0.0243145	0.917246	0.874559	0.962017	0.000381431	0.556335	0.389656	0.556335	No Coloc	13044-5	1923	Non-Significant	Not
SFTPB	P07988	Lung Cancer	Lung	rs1130866	32895551	Somalogic	-0.0476208	0.013411	0.953495	0.928759	0.978891	0.000383937				Full Data Not Available	10672-75	1857	Non-Significant	Not
SFTPB	P07988	Lung Cancer	Lung	rs1130866	34857953	Somalogic	-0.0816697	0.0229998	0.921576	0.880954	0.964071	0.000383937	0.710918	0.905766	0.905766	Coloc_Both	10672-75	1857	Non-Significant	Not
SFTPB	P07988	Lung Cancer	Lung	rs1130866	34648354	Somalogic	-0.0621063	0.0174904	0.939783	0.908112	0.972558	0.000383937	0.710838	0.905707	0.905707	Coloc_Both	10672-75	1857	Non-Significant	Not
CPNE1	Q99829	ER+ Breast Cancer	Breast	rs6060524	34648354	Somalogic	-0.0351176	0.00989457	0.965492	0.946948	0.984399	0.000386432	0.741887	0.00823063	0.741887	Coloc_Single	5346-24	1916	Non-Significant	Not
ISLR2	Q6UXK2	ER+ Breast Cancer	Breast	rs2959011	32895551	Somalogic	-0.137879	0.0388889	0.871204	0.807267	0.940206	0.000391937	0.612544	0.429034	0.612544	No Coloc	13124-20	1916	Non-Significant	Not
DLK1	A8K019	Ovarian Cancer	Ovarian	rs12881760	32895551	Somalogic	0.0941374	0.0265683	1.09871	1.04296	1.15744	0.000395275	0.775965	4.75e-13	0.775965	Coloc_Single	6496-6	1932	Non-Significant	Not
Alcadein_alpha-1	O94985	ER- Breast Cancer	Breast	rs137867888	34857953	Somalogic	1.13353	0.32	3.1066	1.65919	5.81668	0.000396685	0.0527491	0.00819706	0.0527491	No Coloc	15521-4	1915	Non-Significant	Not
SEMA4A	Q9H3S1	ER+ Breast Cancer	Breast	rs372266718	34648354	Somalogic	0.158989	0.0449438	1.17232	1.07347	1.28028	0.000403934	0.640443	0.0110619	0.640443	No Coloc	16915-153	1916	Non-Significant	Not
LMAN2L	Q9H0V9	Pancreatic Cancer	Pancreas	rs2271893	34648354	Somalogic	0.615267	0.174046	1.85015	1.3154	2.6023	0.00040764	0.838584	0.363397	0.838584	Coloc_Single	8013-9	1903	Non-Significant	Not
PCYOX1	Q9UHG3	Lung Adenocarcinoma	Lung	rs2706762	34648354	Somalogic	-0.0896244	0.0253749	0.914275	0.869916	0.960895	0.000412408	0.846711	0.973682	0.973682	Coloc_Both	6431-68	1866	Non-Significant	Not
PCYOX	Q9UHG3	Lung Adenocarcinoma	Lung	rs2706762	34857953	Somalogic	-0.10438	0.0295524	0.900883	0.850184	0.954606	0.000412408	0.846653	0.891787	0.891787	Coloc_Both	6431-68	1866	Non-Significant	Not
EGFR	P00533	Luminal A Breast Cancer	Breast	rs13244925	34857953	Somalogic	0.279645	0.0792107	1.32266	1.13246	1.5448	0.000414944	0.618534	0.188636	0.618534	No Coloc	2677-1	1913	Non-Significant	Not
CPNE1	Q99829	Luminal B-HER2 Neg Breast Cancer	Breast	rs12481228	32895551	Somalogic	-0.0869078	0.0246201	0.916762	0.873573	0.962085	0.000415626	0.809496	0.921731	0.921731	Coloc_Both	5346-24	1913	Non-Significant	Not
CTSH	P09668	Lung Adenocarcinoma	Lung	rs2289702	34648354	Somalogic	0.0782053	0.0221617	1.08134	1.03538	1.12935	0.000417358	0.00759939	0.00323404	0.00759939	No Coloc	8465-52	1866	Non-Significant	Not
SYT11	Q9BT88	Luminal A Breast Cancer	Breast	rs145976521	34648354	Somalogic	-0.182797	0.0518155	0.832938	0.752499	0.921974	0.000418976	0.516794	0.689663	0.689663	No Coloc	7089-42	1913	Non-Significant	Not
GST_omega-1	P78417	Endometrial Cancer	Endometrial	rs45596840	34857953	Somalogic	0.0710551	0.020144	1.07364	1.03208	1.11688	0.000419734	0.782678	0.86362	0.86362	Coloc_Both	12436-84	1958	Non-Significant	Not
GSTO1_GSTTLP28	P78417	Endometrial Cancer	Endometrial	rs45596840	34648354	Somalogic	0.0608196	0.0172423	1.06271	1.02739	1.09924	0.000419734	0.766725	0.69661	0.766725	Coloc_Single	12436-84	1958	Non-Significant	Not
SERPINB5_PI5	P36952	Renal Cancer	Kidney	rs12454742	34648354	Somalogic	0.350769	0.0994872	1.42016	1.16856	1.72593	0.000422248	0.828119	0.0628335	0.828119	Coloc_Single	15417-3	1973	Non-Significant	Not
CPNE1	Q99829	ER+ Breast Cancer	Breast	rs12481228	32895551	Somalogic	-0.0443193	0.0125896	0.956648	0.933331	0.980548	0.000431018	0.790722	0.531757	0.790722	Coloc_Single	5346-24	1916	Non-Significant	Not
Cystatin M	Q15828	Malignant Non-melanoma Skin Cancer	Skin	rs7128076	34857953	Somalogic	0.576004	0.163644	1.77891	1.2908	2.45161	0.00043178	0.000346549	0.000925743	0.000925743	No Coloc	14711-27	1998	Non-Significant	Not
PDCD6	O75340	ER+ Breast Cancer	Breast	rs62330028	34857953	Somalogic	0.422143	0.12	1.52523	1.20556	1.92966	0.000435046	0.00395429	0.011367	0.011367	No Coloc	19488-1	1916	Non-Significant	Not
C2	P06681	Malignant Non-melanoma Skin Cancer	Skin	rs372243441	34857953	Somalogic	-0.548813	0.156182	0.577635	0.425313	0.784509	0.00044152	0.0510759	0.000721419	0.0510759	No Coloc	3186-2	1998	Non-Significant	Not
MMP-1	P03956	ER- Breast Cancer	Breast	rs12290253	33067605	Olink	-0.253	0.072	0.776468	0.674273	0.894152	0.000441597	0.202995	0.0536277	0.202995	No Coloc		1915	Non-Significant	Not
PDXK	O00764	ER+ Breast Cancer	Breast	rs4818855	34857953	Somalogic	0.2	0.0569231	1.2214	1.09246	1.36557	0.000442222	0.592078	0.00412351	0.592078	No Coloc	11098-1	1916	Non-Significant	Not
LYPD3	O95274	HER2 Enrich Breast Cancer	Breast	rs35107209	34648354	Somalogic	0.548342	0.156097	1.73038	1.27429	2.34971	0.000443354	0.758525	1.69964e-13	0.758525	Coloc_Single	13107-9	1913	Non-Significant	Not
CTSH	P09668	Malignant Non-melanoma Skin Cancer	Skin	rs34593439	32895551	Somalogic	-0.0474597	0.0135291	0.953649	0.928693	0.979275	0.000451521	0.169445	0.000886419	0.169445	No Coloc	8465-52	1998	Non-Significant	Not
NUDT5_NUDIX5_HSPC115	Q9UKK9	Lung Adenocarcinoma	Lung	rs7895525	34648354	Somalogic	-0.609709	0.173872	0.543509	0.386549	0.764204	0.000453768	0.714532	0.569423	0.714532	Coloc_Single	17761-2	1866	Non-Significant	Not
K154L	Q6ZVL6	Pancreatic Cancer	Pancreas	rs2753408	34857953	Somalogic	-0.24875	0.0709375	0.779775	0.678557	0.896092	0.000453857	0.792976	0.449401	0.792976	Coloc_Single	11145-72	1903	Non-Significant	Not
FGF2	P09038	ER+ Breast Cancer	Breast	rs308403	32895551	Somalogic	-0.0493555	0.0140773	0.951843	0.925939	0.978471	0.000454854				Full Data Not Available	3025-50	1916	Non-Significant	Not
MMAB	Q96EY8	Malignant Non-melanoma Skin Cancer	Skin	rs76118041	34648354	Somalogic	0.0525355	0.0149966	1.05394	1.02341	1.08538	0.000459781	0.136789	0.000757642	0.136789	No Coloc	17783-9	1998	Non-Significant	Not
PAP1	Q06141	Lung Cancer	Lung	rs78873660	34857953	Somalogic	0.381878	0.109168	1.46503	1.18283	1.81457	0.000468624	0.00430556	0.667974	0.667974	No Coloc	15304-1	1857	Non-Significant	Not
F177A	Q8N128	Luminal A Breast Cancer	Breast	rs12889019	34857953	Somalogic	-0.112628	0.032208	0.893483	0.838823	0.951705	0.000470694	0.00272398	0.014117	0.014117	No Coloc	8039-41	1913	Non-Significant	Not
CD177	Q8N6Q3	Triple Negative Breast Cancer	Breast	rs117243018	34857953	Somalogic	0.569669	0.16292	1.76768	1.28447	2.43267	0.000471191	0.0411543	0.00315424	0.0411543	No Coloc	13116-25	1913	Non-Significant	Not
AMY2B	P04746	Pancreatic Cancer	Pancreas	rs75199337	34648354	Somalogic	0.214168	0.061285	1.23883	1.09861	1.39694	0.000474731	0.0389527	0.0129993	0.0389527	No Coloc	18917-53	1903	Non-Significant	Not
AMY2B	P04746	Pancreatic Cancer	Pancreas	rs75199337	34648354	Somalogic	0.214168	0.061285	1.23883	1.09861	1.39694	0.000474731	0.0389527	0.0129993	0.0389527	No Coloc	18917-53	1903	Non-Significant	Not
AMY2A	P04746	Pancreatic Cancer	Pancreas	rs75199337	34648354	Somalogic	0.219966	0.0629442	1.24603	1.10141	1.40964	0.000474731	0.0389527	0.0129993	0.0389527	No Coloc	18917-53	1903	Non-Significant	Not
AMY2A	P04746	Pancreatic Cancer	Pancreas	rs75199337	34648354	Somalogic	0.219966	0.0629442	1.24603	1.10141	1.40964	0.000474731	0.0389527	0.0129993	0.0389527	No Coloc	18917-53	1903	Non-Significant	Not
Collagen_alpha-3(VI)	P12111	ER+ Breast Cancer	Breast	rs2646260	34857953	Somalogic	0.233846	0.0669231	1.26345	1.10813	1.44054	0.000475391	0.638539	0.00644673	0.638539	No Coloc	10511-10	1916	Non-Significant	Not
COL6A3	P12111	ER+ Breast Cancer	Breast	rs2646260	34648354	Somalogic	0.217143	0.0621429	1.24252	1.10004	1.40346	0.000475391	0.61331	0.00492394	0.61331	No Coloc	10511-10	1916	Non-Significant	Not
ACAM	Q9H6B4	ER+ Breast Cancer	Breast	rs7946718	34857953	Somalogic	-0.128095	0.0366667	0.87977	0.818762	0.945323	0.000476721	0.502894	0.00348116	0.502894	No Coloc	10440-26	1916	Non-Significant	Not
FLRT3	Q9NZU0	ER- Breast Cancer	Breast	rs11908097	32895551	Somalogic	-0.110036	0.0315032	0.895802	0.842163	0.952858	0.000477882	0.239175	0.0367092	0.239175	No Coloc	13123-3	1915	Non-Significant	Not
MMP-1	P03956	ER- Breast Cancer	Breast	rs514921	34857953	Somalogic	-0.156	0.0446667	0.855559	0.783843	0.933837	0.000478455	0.0695439	0.0149681	0.0695439	No Coloc	4924-32	1915	Non-Significant	Not
CPNE1	Q99829	Luminal B-HER2 Neg Breast Cancer	Breast	rs143646210	34857953	Somalogic	-0.0765405	0.021917	0.926315	0.887366	0.966975	0.000478909	0.792265	0.946379	0.946379	Coloc_Both	5346-24	1913	Non-Significant	Not
Cysteine-rich_protein_1	P21291	High Grade Serous Ovarian Cancer	Ovarian	rs7527761	34857953	Somalogic	0.5953	0.1705	1.81357	1.29838	2.53319	0.000480324	0.651519	0.293942	0.651519	No Coloc	15529-33	1933	Non-Significant	Not
Beta-1,4-galactosyltransferase 5	O43286	Lung Small	Lung	rs72626559	Reclaimed from cis pQTL screen	Somalogic	-0.880963	0.252497	0.414384	0.252623	0.679723	0.000484817	0.527205	0.746654	0.746654	Coloc_Cond		1866	Non-Significant	Not
PLD3	Q8IV08	Luminal B Breast Cancer	Breast	rs12151243	34648354	Somalogic	0.6756	0.193685	1.96521	1.34444	2.87261	0.000486395	0.871255	0.959911	0.959911	Coloc_Both	10948-14	1913	Non-Significant	Not
HAPLN4_BRAL2_KIAA1926	Q86UW8	Breast Cancer	Breast	rs55765017	34648354	Somalogic	0.184052	0.0527908	1.20208	1.08392	1.33312	0.000489495	0.00609413	0.0332304	0.0332304	No Coloc	6455-52	1923	Non-Significant	Not
NTNG1	Q9Y2I2	Ovarian Cancer	Ovarian	rs115668827	32895551	Somalogic	-0.11379	0.0326425	0.892445	0.837135	0.951409	0.000490377	0.854781	0.955578	0.955578	Coloc_Both	5637-81	1932	Non-Significant	Not
GSTM4	Q03013	Bladder Cancer	Bladder	rs1149178	34648354	Somalogic	-0.120902	0.0347009	0.886121	0.827856	0.948486	0.000493763	0.447081	0.677942	0.677942	No Coloc	18895-54	1724	Non-Significant	Not
Leukocyte-specific transcript 1 protein	O00453	Head and Neck Cancer	Head and Neck	rs9268199	Reclaimed from cis pQTL screen	Somalogic	-0.905257	0.25984	0.404438	0.243036	0.673026	0.000494161	0.648844	0.0703287	0.648844	No Coloc		1876	Non-Significant	Not
ADAMTS-5	Q9UNA0	Oropharygneal Cancer	Head and Neck	rs151058	34857953	Somalogic	-0.309433	0.0888273	0.733863	0.6166	0.873426	0.000494841	0.862315	0.0042025	0.862315	Coloc_Single	3168-8	1876	Non-Significant	Not
RSPO3	Q9BXY4	Breast Cancer	Breast	rs4644087	34648354	Somalogic	-0.0617444	0.0177252	0.940123	0.908023	0.973358	0.000495034	0.520828	0.297161	0.520828	No Coloc	8427-118	1923	Non-Significant	Not
IDUA	P35475	ER+ Breast Cancer	Breast	rs11248061	34857953	Somalogic	0.0654762	0.0188095	1.06767	1.02902	1.10776	0.000499522	0.0925232	0.00187525	0.0925232	No Coloc	3169-70	1916	Non-Significant	Not
C2	P06681	Endometrial Cancer	Endometrial	rs3094662	34857953	Somalogic	-0.354181	0.101898	0.701748	0.574703	0.856878	0.000509289	0.0217399	0.00255674	0.0217399	No Coloc	3186-2	1958	Non-Significant	Not
CTSH	P09668	Lung Ever	Lung	rs2289702	34648354	Somalogic	0.0713144	0.0205258	1.07392	1.03157	1.118	0.000512038	0.0283625	0.275732	0.275732	No Coloc	8465-52	1867	Non-Significant	Not
SPLC2	Q96DR5	Luminal B Breast Cancer	Breast	rs3818222	34857953	Somalogic	-0.790417	0.227745	0.453656	0.290313	0.708903	0.000519247	0.696276	0.998456	0.998456	Coloc_Cond	16302-11	1913	Non-Significant	Not
MXRA7	P84157	ER- Breast Cancer	Breast	rs9900613	32895551	Somalogic	-0.174236	0.0502183	0.840099	0.761349	0.926994	0.000521301	0.666857	0.401368	0.666857	No Coloc	8005-1	1915	Non-Significant	Not
CTSH	P09668	Malignant Non-melanoma Skin Cancer	Skin	rs2289702	34648354	Somalogic	-0.0415045	0.0119629	0.959345	0.937113	0.982105	0.00052154	0.153629	0.000826352	0.153629	No Coloc	8465-52	1998	Non-Significant	Not
TSG101	Q99816	ER+ Breast Cancer	Breast	rs1395319	34648354	Somalogic	-0.104183	0.030038	0.901061	0.849543	0.955703	0.000523656	0.556645	0.00445726	0.556645	No Coloc	13044-5	1916	Non-Significant	Not
TS101	Q99816	ER+ Breast Cancer	Breast	rs1395319	34857953	Somalogic	-0.182667	0.0526667	0.833046	0.751343	0.923633	0.000523656	0.529235	0.00415243	0.529235	No Coloc	13044-5	1916	Non-Significant	Not
LEAP2	Q969E1	ER+ Breast Cancer	Breast	rs12515756	34857953	Somalogic	-0.0875	0.02525	0.916219	0.871979	0.962703	0.000529549	0.62537	0.00828474	0.62537	No Coloc	5708-1	1916	Non-Significant	Not
LEAP2	Q969E1	ER+ Breast Cancer	Breast	rs55767930	34648354	Somalogic	-0.0933333	0.0269333	0.91089	0.864052	0.960267	0.000529549	0.608098	0.00979712	0.608098	No Coloc	5708-1	1916	Non-Significant	Not
ADHX	P11766	Luminal A Breast Cancer	Breast	rs28894371	34857953	Somalogic	0.208153	0.0600715	1.2314	1.09463	1.38527	0.000530057	0.811358	0.761573	0.811358	Coloc_Both	11369-23	1913	Non-Significant	Not
IGDC4	Q8TDY8	Malignant Non-melanoma Skin Cancer	Skin	rs8034057	34857953	Somalogic	0.17419	0.0502846	1.19028	1.07857	1.31357	0.000532038	0.00105109	0.000978693	0.00105109	No Coloc	9793-145	1998	Non-Significant	Not
IGDCC4	Q8TDY8	Malignant Non-melanoma Skin Cancer	Skin	rs8034057	34648354	Somalogic	0.15147	0.0437258	1.16354	1.06798	1.26766	0.000532038	0.162443	0.00100547	0.162443	No Coloc	9793-145	1998	Non-Significant	Not
GSTM4	Q03013	ER+ Breast Cancer	Breast	rs17854972	34857953	Somalogic	-0.113947	0.0328947	0.892305	0.83659	0.95173	0.000532207	0.00469628	0.00143126	0.00469628	No Coloc	18895-54	1916	Non-Significant	Not
GSTM1	P09488	ER- Breast Cancer	Breast	rs36209093	34648354	Somalogic	-0.059096	0.0170621	0.942616	0.911615	0.974672	0.000533046	0.725828	0.944438	0.944438	Coloc_Both	15395-15	1915	Non-Significant	Not
NSF	P46459	Breast Cancer	Breast	rs2532240	34648354	Somalogic	-0.200684	0.0579566	0.818171	0.730316	0.916596	0.000534872	5.82309e-05	0.996523	0.996523	Coloc_Cond	13992-12	1923	Non-Significant	Not
SAPL1	Q6NUJ1	Luminal B-HER2 Neg Breast Cancer	Breast	rs35791045	34857953	Somalogic	-0.187806	0.0543022	0.828775	0.745099	0.921849	0.000543103	0.790259	0.982332	0.982332	Coloc_Both	8814-33	1913	Non-Significant	Not
Insulin-like peptide INSL5	Q9Y5Q6	Lung Squamous	Lung	rs569101	Reclaimed from cis pQTL screen	Somalogic	-0.535562	0.15507	0.58534	0.431926	0.793244	0.000553016	0.735377	0.496103	0.735377	Coloc_Single		1862	Non-Significant	Not
Chondroadherin	O15335	Lung Small	Lung	rs137903671	Reclaimed from cis pQTL screen	Somalogic	-0.958176	0.277741	0.383592	0.222562	0.661131	0.000560819	0.691447	0.996737	0.996737	Coloc_Cond		1866	Non-Significant	Not
SWAP70	Q9UH65	Luminal A Breast Cancer	Breast	rs415895	32895551	Somalogic	0.108068	0.0313251	1.11412	1.04778	1.18467	0.000560828	0.569694	0.20215	0.569694	No Coloc	13552-7	1913	Non-Significant	Not
ADAMTS5_ADAMTS11_ADMP2	Q9UNA0	Oropharygneal Cancer	Head and Neck	rs2830586	34648354	Somalogic	-0.235711	0.0683497	0.790009	0.690958	0.903259	0.000563498	0.856415	0.997235	0.997235	Coloc_Both	3168-8	1876	Non-Significant	Not
FUT8	Q9BYC5	Lung Cancer	Lung	rs2127870	32895551	Somalogic	0.0362461	0.0105188	1.03691	1.01575	1.05851	0.000569266	0.662337	0.851608	0.851608	Coloc_Cond	8244-16	1857	Non-Significant	Not
GSTM3	P21266	Bladder Cancer	Bladder	rs115929572	32895551	Somalogic	-0.547586	0.158938	0.578344	0.423541	0.789727	0.000570469				Full Data Not Available		1724	Non-Significant	Not
GFRA2_GDNFRB_RETL2_TRNR2	O00451	Clear Cell Ovarian Cancer	Ovarian	rs10503709	34648354	Somalogic	0.473898	0.137559	1.60624	1.22664	2.10331	0.00057096	0.0369587	0.00147871	0.0369587	No Coloc	2515-14	1933	Non-Significant	Not
GFRa-2	O00451	Clear Cell Ovarian Cancer	Ovarian	rs1480999	34857953	Somalogic	0.5596	0.1626	1.74997	1.2724	2.4068	0.000578339	0.0376216	0.00150124	0.0376216	No Coloc	2515-14	1933	Non-Significant	Not
GSTO1	P78417	Endometrial Cancer	Endometrial	rs2282326	32895551	Somalogic	0.0602323	0.017504	1.06208	1.02626	1.09915	0.000579419	0.70249	0.577135	0.70249	Coloc_Single	12436-84	1958	Non-Significant	Not
COL18A1	P39060	Lung Never	Lung	rs2274809	32895551	xMAP	0.775813	0.225747	2.17236	1.39563	3.38136	0.00058896				Full Data Not Available		1865	Non-Significant	Not
ISLR2	Q6UXK2	ER+ Breast Cancer	Breast	rs751527	34648354	Somalogic	-0.157647	0.0458824	0.854151	0.780691	0.934524	0.000590595	0.611937	0.00443855	0.611937	No Coloc	13124-20	1916	Non-Significant	Not
PCSK9_NARC1_PSEC0052	Q8NBP7	Oral Cavity Cancer	Head and Neck	rs11591147	34648354	Somalogic	-0.483318	0.140669	0.616734	0.46812	0.812527	0.000590714	0.78516	0.962954	0.962954	Coloc_Both		1877	Non-Significant	Not
UBS3B	Q8TF42	Luminal B-HER2 Neg Breast Cancer	Breast	rs11218735	34857953	Somalogic	-0.47961	0.13962	0.619025	0.470827	0.81387	0.000592315	0.683265	0.729192	0.729192	Coloc_Cond	12558-3	1913	Non-Significant	Not
CHST9_UNQ2549_PRO6175	Q7L1S5	ER+ Breast Cancer	Breast	rs1683468	34648354	Somalogic	0.126699	0.0368932	1.13508	1.05589	1.22019	0.000594282	6.61715e-17	0.00133252	0.00133252	No Coloc	11646-4	1916	Non-Significant	Not
RALB	P11234	Luminal A Breast Cancer	Breast	rs6722943	34648354	Somalogic	0.12968	0.0377723	1.13846	1.05722	1.22595	0.000596483	0.599836	0.212072	0.599836	No Coloc	18432-32	1913	Non-Significant	Not
TGFBI	Q15582	Luminal A Breast Cancer	Breast	rs13159365	32895551	Somalogic	-0.0612382	0.0178395	0.940599	0.908279	0.974069	0.000597533	0.577697	0.196751	0.577697	No Coloc	3283-21	1913	Non-Significant	Not
TGFBI	Q15582	Luminal A Breast Cancer	Breast	rs13159365	32895551	Somalogic	-0.0612382	0.0178395	0.940599	0.908279	0.974069	0.000597533	0.577697	0.196751	0.577697	No Coloc	3283-21	1913	Non-Significant	Not
BGH3	Q15582	Luminal A Breast Cancer	Breast	rs13159365	34857953	Somalogic	-0.0593877	0.0173004	0.942341	0.910923	0.974843	0.000597533	0.583058	0.189844	0.583058	No Coloc	3283-21	1913	Non-Significant	Not
FGL1	Q08830	Malignant Non-melanoma Skin Cancer	Skin	rs208026	34857953	Somalogic	-0.116682	0.034032	0.889868	0.832448	0.951249	0.000606726	0.00313711	0.000352934	0.00313711	No Coloc	5581-28	1998	Non-Significant	Not
ADH7	P40394	Oral Cavity Cancer	Head and Neck	rs17529509	32895551	Somalogic	0.492762	0.143918	1.63683	1.23452	2.17025	0.000617281				Full Data Not Available		1877	Non-Significant	Not
Tenascin-X	P22105	Lung Ever	Lung	rs2856448	34857953	Somalogic	-0.176039	0.0514172	0.838585	0.758193	0.927501	0.000617653	2.23211e-09	3.84188e-06	3.84188e-06	No Coloc	5698-60	1867	Non-Significant	Not
PCNP	Q8WW12	Malignant Non-melanoma Skin Cancer	Skin	rs10936715	34648354	Somalogic	-0.213675	0.0625106	0.807611	0.714483	0.912877	0.000630328	0.0767552	0.000274064	0.0767552	No Coloc	17769-28	1998	Non-Significant	Not
FAIM1	Q9NVQ4	Renal Cancer	Kidney	rs641320	34857953	Somalogic	0.254182	0.0743636	1.28941	1.11453	1.49173	0.000630616	0.0761995	0.000413122	0.0761995	No Coloc	16594-44	1973	Non-Significant	Not
FAIM_FAIM1	Q9NVQ4	Renal Cancer	Kidney	rs641320	34648354	Somalogic	0.144272	0.0422085	1.1552	1.06348	1.25483	0.000630616	0.843453	0.9497	0.9497	Coloc_Both	16594-44	1973	Non-Significant	Not
BTN3A3	O00478	Lung Ever	Lung	rs9393711	34648354	Somalogic	-0.0608386	0.0178107	0.940975	0.908693	0.974404	0.000635854	0.0505561	0.000717683	0.0505561	No Coloc	17692-2	1867	Non-Significant	Not
FGF2	P09038	ER+ Breast Cancer	Breast	rs2922979	34648354	Somalogic	-0.038943	0.0114047	0.961806	0.940545	0.983547	0.000638677	0.5714	0.00472783	0.5714	No Coloc		1916	Non-Significant	Not
b2-Glycoprotein_I	P02749	Lung Never	Lung	rs1801689	34857953	Somalogic	0.174625	0.0511608	1.1908	1.07718	1.3164	0.000641917	0.811728	0.000245078	0.811728	Coloc_Single	8288-27	1865	Non-Significant	Not
APOH	P02749	Lung Never	Lung	rs1801689	34648354	Somalogic	0.1993	0.0583901	1.22055	1.08856	1.36854	0.000641917	0.816836	0.408844	0.816836	Coloc_Single	8288-27	1865	Non-Significant	Not
CD68	P34810	ER- Breast Cancer	Breast	rs9901675	34648354	Somalogic	-0.412322	0.120853	0.662111	0.522467	0.839079	0.000645438	0.78789	0.633488	0.78789	Coloc_Single	18922-27	1915	Non-Significant	Not
PMM1	Q92871	Malignant Non-melanoma Skin Cancer	Skin	rs35117663	34648354	Somalogic	-0.337539	0.0989572	0.713524	0.587725	0.866249	0.00064734	0.0892513	0.000661538	0.0892513	No Coloc	17408-2	1998	Non-Significant	Not
LRP11	Q86VZ4	Luminal B-HER2 Neg Breast Cancer	Breast	rs36041750	34648354	Somalogic	1.36496	0.400546	3.91557	1.78584	8.58511	0.000655003	0.019794	0.0252348	0.0252348	No Coloc	15472-16	1913	Non-Significant	Not
MXRA7	P84157	ER- Breast Cancer	Breast	rs7219390	34857953	Somalogic	-0.1375	0.0403571	0.871534	0.805252	0.943273	0.00065662	0.617043	0.000582078	0.617043	No Coloc	8005-1	1915	Non-Significant	Not
TRML2	Q5T2D2	Breast Cancer	Breast	rs13207171	34857953	Somalogic	-0.0424255	0.0124595	0.958462	0.935339	0.982156	0.00066146	0.60122	0.765893	0.765893	Coloc_Cond	5736-1	1923	Non-Significant	Not
CHST9_UNQ2549_PRO6175	Q7L1S5	Breast Cancer	Breast	rs1683468	34648354	Somalogic	0.101341	0.029765	1.10665	1.04394	1.17314	0.000662378	2.55835e-16	6.35491e-16	6.35491e-16	No Coloc	11646-4	1923	Non-Significant	Not
PSG4	Q00888	Clear Cell Ovarian Cancer	Ovarian	rs7259066	34857953	Somalogic	-0.245238	0.0721587	0.782518	0.679316	0.901399	0.000677336	0.367585	0.48526	0.48526	No Coloc	5649-83	1933	Non-Significant	Not
HEXIM2_L3	Q96MH2	Triple Negative Breast Cancer	Breast	rs112981250	34648354	Somalogic	0.426738	0.125582	1.53225	1.19793	1.95987	0.000678606	0.479575	0.0331514	0.479575	No Coloc	14205-6	1913	Non-Significant	Not
SFTPB	P07988	Lung Never	Lung	rs1130866	34648354	Somalogic	-0.228991	0.0673973	0.795336	0.696916	0.907654	0.000679726	0.820466	0.647501	0.820466	Coloc_Single	10672-75	1865	Non-Significant	Not
SFTPB	P07988	Lung Never	Lung	rs1130866	34857953	Somalogic	-0.301123	0.0886275	0.739986	0.621989	0.88037	0.000679726	0.820418	0.615315	0.820418	Coloc_Single	10672-75	1865	Non-Significant	Not
SFTPB	P07988	Lung Never	Lung	rs1130866	32895551	Somalogic	-0.175582	0.0516778	0.838968	0.758153	0.928399	0.000679726				Full Data Not Available	10672-75	1865	Non-Significant	Not
HEXIM1_CLP1_EDG1_HIS1_MAQ1	O94992	Triple Negative Breast Cancer	Breast	rs9894577	34648354	Somalogic	0.373856	0.110078	1.45333	1.17129	1.80328	0.000683081	0.660792	0.065567	0.660792	No Coloc	15596-7	1913	Non-Significant	Not
GZMM	P51124	Lung Adenocarcinoma	Lung	rs16989724	32895551	Somalogic	-0.284475	0.0838345	0.752409	0.6384	0.886779	0.000690577	0.817413	0.930243	0.930243	Coloc_Both	5704-74	1866	Non-Significant	Not
IDI1	Q13907	Luminal B-HER2 Neg Breast Cancer	Breast	rs4880760	34648354	Somalogic	-0.504966	0.148979	0.603526	0.450695	0.808182	0.000700144	0.832771	0.9906	0.9906	Coloc_Both	17712-7	1913	Non-Significant	Not
ABP1	P19801	Breast Cancer	Breast	rs149882444	34857953	Somalogic	0.284826	0.0840454	1.32953	1.12761	1.56761	0.000701611	0.00889374	0.00189637	0.00889374	No Coloc	15486-126	1923	Non-Significant	Not
MST1	P26927	Malignant Non-melanoma Skin Cancer	Skin	rs71615484	34857953	Somalogic	-0.0380358	0.0112261	0.962678	0.941728	0.984095	0.000703669	0.0345493	0.000439665	0.0345493	No Coloc	4407-10	1998	Non-Significant	Not
PLAU	P00749	Endometrioid Ovarian Cancer	Ovarian	rs2227560	34648354	Somalogic	0.332727	0.0982424	1.39477	1.15047	1.69094	0.000707134	0.782325	0.646789	0.782325	Coloc_Single	4158-54	1932	Non-Significant	Not
SF3B4	Q15427	Malignant Non-melanoma Skin Cancer	Skin	rs141494464	34857953	Somalogic	-0.706383	0.208781	0.493425	0.327721	0.742915	0.000716011	0.0352864	0.0004806	0.0352864	No Coloc	13449-25	1998	Non-Significant	Not
annexin_IV	P09525	ER+ Breast Cancer	Breast	rs17037076	34857953	Somalogic	0.109655	0.0324138	1.11589	1.0472	1.18909	0.000717042	0.527817	0.00530409	0.527817	No Coloc	17164-15	1916	Non-Significant	Not
Peroxisomal membrane protein PEX14	O75381	HER2 Enrich Breast Cancer	Breast	rs670666	Reclaimed from cis pQTL screen	Somalogic	0.781908	0.231134	2.18564	1.38942	3.43814	0.000717193				Full Data Not Available		1913	Non-Significant	Not
IL-18	Q14116	Lung Cancer	Lung	rs5744249	33067605	Olink	-0.161498	0.0477455	0.850868	0.774855	0.934338	0.000718362	0.633544	0.726637	0.726637	Coloc_Cond		1857	Non-Significant	Not
EHBP1	Q8NDI1	Lung Cancer	Lung	rs73934251	34648354	Somalogic	-0.311014	0.0919911	0.732704	0.61182	0.877471	0.000722457	0.68774	0.852459	0.852459	Coloc_Cond	12813-18	1857	Non-Significant	Not
LINGO1_LERN1_LRRN6A_UNQ201_PRO227	Q96FE5	Oropharygneal Cancer	Head and Neck	rs4886904	34648354	Somalogic	-1.30687	0.386713	0.270666	0.12684	0.577577	0.000726353	0.642799	0.654548	0.654548	No Coloc	6620-82	1876	Non-Significant	Not
NUCB1	Q02818	Malignant Non-melanoma Skin Cancer	Skin	rs601338	34857953	Somalogic	0.638653	0.18901	1.89393	1.3076	2.74316	0.000727653	0.147558	0.000528421	0.147558	No Coloc	10451-11	1998	Non-Significant	Not
ADAMTS-5	Q9UNA0	Head and Neck Cancer	Head and Neck	rs151058	34857953	Somalogic	-0.230101	0.0681724	0.794453	0.695087	0.908025	0.000737397	0.800223	0.0675642	0.800223	Coloc_Single	3168-8	1876	Non-Significant	Not
Protein G6b	O95866	Head and Neck Cancer	Head and Neck	rs115470510	Reclaimed from cis pQTL screen	Somalogic	1.09277	0.323951	2.98252	1.58063	5.62776	0.000742873	0.11531	0.0457995	0.11531	No Coloc		1876	Non-Significant	Not
Attractin	O75882	Ovarian Cancer	Ovarian	rs709016	34857953	Somalogic	-0.214791	0.0636977	0.80671	0.712028	0.913983	0.000746153	0.0341714	4.45e-05	0.0341714	No Coloc	15499-11	1932	Non-Significant	Not
DnaJ homolog subfamily B member 12	Q9NXW2	Endometrioid Ovarian Cancer	Ovarian	rs78943701	Reclaimed from cis pQTL screen	Somalogic	-0.86556	0.256722	0.420816	0.254429	0.696014	0.000747371	0.0824865	0.109371	0.109371	No Coloc		1932	Non-Significant	Not
HPLN4	Q86UW8	ER+ Breast Cancer	Breast	rs10403273	34857953	Somalogic	0.306364	0.0909091	1.35848	1.13676	1.62344	0.000751682	0.0545439	0.0224153	0.0545439	No Coloc	6455-52	1916	Non-Significant	Not
DUSP13_BEDP_DUSP13A_MDSP	Q6B8I1	Oral Cavity Cancer	Head and Neck	rs11001291	34648354	Somalogic	0.765286	0.227196	2.14961	1.3771	3.35547	0.000756079	0.679854	0.43469	0.679854	No Coloc	6525-17	1877	Non-Significant	Not
Cytohesin-interacting protein	O60759	Lung Small	Lung	rs72918713	Reclaimed from cis pQTL screen	Somalogic	-1.40748	0.417932	0.244759	0.107892	0.555251	0.000757897	0.254771	0.990479	0.990479	Coloc_Cond		1866	Non-Significant	Not
QSOX2_QSCN6L1_SOXN	Q6ZRP7	Lung Squamous	Lung	rs4842133	34648354	Somalogic	-0.597896	0.177542	0.549968	0.388339	0.778868	0.000758158	0.0136741	0.0028134	0.0136741	No Coloc	8397-147	1862	Non-Significant	Not
ADM	P35318	Breast Cancer	Breast	rs2218793	33067605	Olink	0.256989	0.0763362	1.29303	1.11335	1.50172	0.000761148	0.943824	0.931543	0.943824	Coloc_Both		1923	Non-Significant	Not
KYAT3	Q6YP21	Breast Cancer	Breast	rs1409152	34648354	Somalogic	0.0504514	0.0149865	1.05175	1.0213	1.0831	0.000761404	0.464214	0.39127	0.464214	No Coloc	12682-5	1923	Non-Significant	Not
ATXN3	P54252	Endometrioid Ovarian Cancer	Ovarian	rs61988390	34648354	Somalogic	-0.336755	0.100099	0.714084	0.586871	0.868871	0.000767637	0.706072	0.635833	0.706072	Coloc_Single	16825-20	1932	Non-Significant	Not
LGALS3BP	Q08380	Lung Small	Lung	rs111526614	34648354	Somalogic	-0.756324	0.224914	0.469389	0.302052	0.72943	0.00077178	0.701593	0.998983	0.998983	Coloc_Both	5000-52	1866	Non-Significant	Not
BTN3A3	O00478	Lung Squamous	Lung	rs9393711	34648354	Somalogic	-0.0748608	0.022272	0.927873	0.888239	0.969274	0.000776014	0.000105394	3.24749e-09	0.000105394	No Coloc	17692-2	1862	Non-Significant	Not
ATX3	P54252	Endometrioid Ovarian Cancer	Ovarian	rs2273185	34857953	Somalogic	-0.4225	0.125708	0.655406	0.512278	0.838524	0.000776736	0.726378	0.268555	0.726378	Coloc_Single	16825-20	1932	Non-Significant	Not
DNAJB6	O75190	Endometrioid Ovarian Cancer	Ovarian	rs12668458	34648354	Somalogic	-0.568156	0.169106	0.566569	0.406731	0.789221	0.000780096	0.761796	0.289755	0.761796	Coloc_Single	11606-22	1932	Non-Significant	Not
DNJB6	O75190	Endometrioid Ovarian Cancer	Ovarian	rs12668458	34857953	Somalogic	-2.034	0.6054	0.130811	0.0399317	0.428521	0.000780096	0.746832	0.338588	0.746832	Coloc_Single	11606-22	1932	Non-Significant	Not
SERPINA1	E9KL23	Breast Cancer	Breast	rs2749534	32895551	Somalogic	0.0565197	0.0168301	1.05815	1.02381	1.09363	0.000784373				Full Data Not Available	3580-25	1923	Non-Significant	Not
MFAP2	P55001	Ovarian Cancer	Ovarian	rs9435732	34857953	Somalogic	0.170733	0.0508667	1.18617	1.07362	1.31053	0.000789393	0.866207	0.0128423	0.866207	Coloc_Single	10569-28	1932	Non-Significant	Not
a1-Antitrypsin	P01009	Breast Cancer	Breast	rs1243167	34857953	Somalogic	0.0604459	0.0180135	1.06231	1.02546	1.10049	0.000791958	0.49098	0.568188	0.568188	No Coloc	3580-25	1923	Non-Significant	Not
SPN1	O95149	ER+ Breast Cancer	Breast	rs8028182	34857953	Somalogic	-0.208	0.062	0.812207	0.719269	0.917154	0.000794113	0.754489	0.00552518	0.754489	Coloc_Single	17765-3	1916	Non-Significant	Not
C3b	P01024	Lung Adenocarcinoma	Lung	rs11085197	34857953	Somalogic	-0.777311	0.23176	0.45964	0.291837	0.723929	0.000796671	0.704502	0.974293	0.974293	Coloc_Both	4480-59	1866	Non-Significant	Not
ANXA4_ANX4	P09525	ER+ Breast Cancer	Breast	rs2228203	34648354	Somalogic	0.0809769	0.0241645	1.08435	1.03419	1.13694	0.000805017	0.566582	0.00623826	0.566582	No Coloc	17164-15	1916	Non-Significant	Not
ADIPOQ	Q15848	Invasive Mucinous Ovarian Cancer	Ovarian	rs143257534	32895551	Somalogic	-0.873647	0.260941	0.417426	0.250301	0.696141	0.00081379				Full Data Not Available	3554-24	1931	Non-Significant	Not
Adiponectin	Q15848	Invasive Mucinous Ovarian Cancer	Ovarian	rs143257534	34857953	Somalogic	-0.580156	0.173281	0.559811	0.398604	0.786215	0.00081379	0.738194	0.757956	0.757956	Coloc_Both	3554-24	1931	Non-Significant	Not
GSTM1	P09488	Breast Cancer	Breast	rs36209093	34648354	Somalogic	-0.0295798	0.0088461	0.970853	0.954166	0.987833	0.000826326	0.755441	0.312028	0.755441	Coloc_Single	15395-15	1923	Non-Significant	Not
ADAMTS5_ADAMTS11_ADMP2	Q9UNA0	Head and Neck Cancer	Head and Neck	rs2830586	34648354	Somalogic	-0.175156	0.0524346	0.839326	0.757352	0.930174	0.000836402	0.793211	0.246297	0.793211	Coloc_Single	3168-8	1876	Non-Significant	Not
Maspin	P36952	Renal Cancer	Kidney	rs7244879	34857953	Somalogic	0.462857	0.138571	1.58861	1.21077	2.08435	0.000837162	0.816682	4.03687e-06	0.816682	Coloc_Single	15417-3	1973	Non-Significant	Not
UBASH3B_KIAA1959_STS1	Q8TF42	Luminal B-HER2 Neg Breast Cancer	Breast	rs7116968	34648354	Somalogic	-0.288985	0.0865426	0.749024	0.632163	0.887487	0.000840144	0.674505	0.998891	0.998891	Coloc_Cond	12558-3	1913	Non-Significant	Not
ABL2	P42684	Lung Squamous	Lung	rs72709461	34648354	Somalogic	0.729148	0.218373	2.07331	1.35139	3.18088	0.000840815	0.7698	0.728392	0.7698	Coloc_Both	5261-13	1862	Non-Significant	Not
TFPI_-2	P48307	Triple Negative Breast Cancer	Breast	rs62466701	34857953	Somalogic	1.33156	0.398943	3.78693	1.73261	8.27703	0.0008447	0.804644	0.981441	0.981441	Coloc_Both	9233-71	1913	Non-Significant	Not
NAE1_APPBP1_HPP1	Q13564	Oral Cavity Cancer	Head and Neck	rs7195900	34648354	Somalogic	1.05612	0.31665	2.87519	1.54571	5.34817	0.000852099	0.763578	0.855626	0.855626	Coloc_Both	18177-49	1877	Non-Significant	Not
PEAR1	Q5VY43	Breast Cancer	Breast	rs4661012	34857953	Somalogic	0.112549	0.0337546	1.11913	1.04748	1.19567	0.000855071	0.447083	0.320107	0.447083	No Coloc	8275-31	1923	Non-Significant	Not
PEAR1_MEGF12	Q5VY43	Breast Cancer	Breast	rs4661012	34648354	Somalogic	0.0763724	0.0229049	1.07936	1.03198	1.12893	0.000855071	0.432541	0.608318	0.608318	No Coloc	8275-31	1923	Non-Significant	Not
LAYN	Q6UX15	ER+ Breast Cancer	Breast	rs4938792	34857953	Somalogic	0.5	0.15	1.64872	1.22875	2.21223	0.000858121	0.504642	0.00381585	0.504642	No Coloc	2635-61	1916	Non-Significant	Not
NIT2	Q9NQR4	ER+ Breast Cancer	Breast	rs7649598	34857953	Somalogic	0.26	0.078	1.29693	1.11307	1.51116	0.000858121	0.352883	0.00496289	0.352883	No Coloc	17808-37	1916	Non-Significant	Not
resistin	Q9HD89	Luminal B Breast Cancer	Breast	rs10401670	34857953	Somalogic	0.396666	0.119004	1.48686	1.17753	1.87745	0.00085851	0.0367163	0.976191	0.976191	Coloc_Cond	3046-31	1913	Non-Significant	Not
RETN	Q9HD89	Luminal B Breast Cancer	Breast	rs10401670	33067605	Olink	0.502444	0.150739	1.65275	1.22998	2.22085	0.00085851	0.0551762	9.7e-07	0.0551762	No Coloc		1913	Non-Significant	Not
RETN	Q9HD89	Luminal B Breast Cancer	Breast	rs10401670	33067605	Olink	0.502444	0.150739	1.65275	1.22998	2.22085	0.00085851	0.0551762	9.7e-07	0.0551762	No Coloc	3046-31	1913	Non-Significant	Not
RETN	Q9HD89	Luminal B Breast Cancer	Breast	rs10401670	33067605	Olink	0.502444	0.150739	1.65275	1.22998	2.22085	0.00085851	0.0551762	9.7e-07	0.0551762	No Coloc		1913	Non-Significant	Not
MST1	P26927	ER+ Breast Cancer	Breast	rs71615484	34857953	Somalogic	0.0293548	0.0088172	1.02979	1.01215	1.04774	0.000870745	0.365865	0.00358209	0.365865	No Coloc	4407-10	1916	Non-Significant	Not
ICAM5	Q8N6I2	Lung Adenocarcinoma	Lung	rs281439	32895551	Somalogic	-0.0785827	0.0236051	0.924426	0.882631	0.9682	0.000871401	0.702452	0.998055	0.998055	Coloc_Both		1866	Non-Significant	Not
LY9	Q9HBG7	Clear Cell Ovarian Cancer	Ovarian	rs2271967	34857953	Somalogic	-0.349388	0.104959	0.70512	0.57401	0.866175	0.000872221	0.80816	0.531641	0.80816	Coloc_Single	3324-51	1933	Non-Significant	Not
VNN2	O95498	Lung Cancer	Lung	rs6915259	34857953	Somalogic	-0.169902	0.0510986	0.843747	0.763337	0.932628	0.000884223	0.0141572	0.00405826	0.0141572	No Coloc	15480-2	1857	Non-Significant	Not
MMP-10	P09238	Endometrial Cancer	Endometrial	rs17860955	33067605	Olink	-0.168473	0.0506695	0.844954	0.765072	0.933177	0.000884405	0.80884	0.964557	0.964557	Coloc_Both		1958	Non-Significant	Not
HINT1_HINT_PKCI1_PRKCNH1	P49773	Lung Cancer	Lung	rs6889109	34648354	Somalogic	-0.305868	0.0920079	0.736484	0.614957	0.882027	0.000886211	0.493688	0.638904	0.638904	No Coloc	5900-11	1857	Non-Significant	Not
RSPO3	Q9BXY4	Breast Cancer	Breast	rs2489623	32895551	Somalogic	-0.0744525	0.0223964	0.928252	0.888386	0.969906	0.000886377	0.470199	0.703194	0.703194	Coloc_Cond	13094-75	1923	Non-Significant	Not
Lymphocyte activation gene 3 protein	P18627	Lung Cancer	Lung	rs182971504	Reclaimed from cis pQTL screen	Somalogic	-0.315977	0.0950606	0.729076	0.60514	0.878395	0.000887504	0.046893	0.856149	0.856149	Coloc_Cond		1857	Non-Significant	Not
C8G	P07360	Luminal B-HER2 Neg Breast Cancer	Breast	rs7862602	34648354	Somalogic	0.113798	0.0342403	1.12053	1.04779	1.19831	0.000888972	0.643949	0.986482	0.986482	Coloc_Cond	14708-59	1913	Non-Significant	Not
CO8G	P07360	Luminal B-HER2 Neg Breast Cancer	Breast	rs7862602	34857953	Somalogic	0.110829	0.0333471	1.1172	1.04652	1.19266	0.000888972	0.646683	0.986374	0.986374	Coloc_Cond	14708-59	1913	Non-Significant	Not
PTGR1	Q14914	Lung Ever	Lung	rs184716813	34648354	Somalogic	-0.139393	0.0419458	0.869886	0.80123	0.944424	0.000889982	0.0221604	0.961526	0.961526	Coloc_Cond	19617-5	1867	Non-Significant	Not
KYAT3	Q6YP21	Breast Cancer	Breast	rs9787133	32895551	Somalogic	0.121815	0.0366583	1.12955	1.05123	1.21369	0.000890564	0.412448	0.335485	0.412448	No Coloc	12682-5	1923	Non-Significant	Not
PSG4	B3KQL2	Clear Cell Ovarian Cancer	Ovarian	rs1138888	32895551	Somalogic	-0.226126	0.0680781	0.797617	0.697984	0.911473	0.000895124	0.686134	0.231405	0.686134	No Coloc	5649-83	1933	Non-Significant	Not
GLCE	O94923	Endometrial Cancer	Endometrial	rs62008105	34857953	Somalogic	0.202185	0.0609458	1.22407	1.08625	1.37939	0.000908428	0.269415	0.147326	0.269415	No Coloc	7808-5	1958	Non-Significant	Not
TNXB_HXBL_TNX_TNXB1_TNXB2_XB	P22105	Breast Cancer	Breast	rs45451301	34648354	Somalogic	0.0359706	0.0108434	1.03663	1.01483	1.05889	0.000908989	0.685014	0.509908	0.685014	No Coloc	5698-60	1923	Non-Significant	Not
TREM1	Q9NP99	Breast Cancer	Breast	rs2234243	34648354	Somalogic	0.0761328	0.022983	1.07911	1.03157	1.12883	0.000924414	0.00336481	0.00135899	0.00336481	No Coloc	9266-1	1923	Non-Significant	Not
IFNGR2_IFNGT1	P38484	Bladder Cancer	Bladder	rs2284553	34648354	Somalogic	0.536417	0.161948	1.70987	1.24483	2.34864	0.000925356	0.687322	0.956283	0.956283	Coloc_Cond	9180-6	1724	Non-Significant	Not
TRAIL	P50591	Breast Cancer	Breast	rs142552223	33067605	Olink	-0.113044	0.0341332	0.893111	0.835316	0.954905	0.00092677	0.000159173	0.0405451	0.0405451	No Coloc		1923	Non-Significant	Not
RFESD	Q8TAC1	Malignant Non-melanoma Skin Cancer	Skin	rs77881626	32895551	Somalogic	0.13269	0.040077	1.1419	1.05563	1.23521	0.000930044	0.117239	0.000638206	0.117239	No Coloc	13603-7	1998	Non-Significant	Not
Periostin	Q15063	Malignant Non-melanoma Skin Cancer	Skin	rs4143038	34857953	Somalogic	-0.307907	0.0930252	0.734984	0.612482	0.881987	0.000933195	0.000313064	0.000466615	0.000466615	No Coloc	3457-57	1998	Non-Significant	Not
GDI2	P50395	Luminal B-HER2 Neg Breast Cancer	Breast	rs60583998	34648354	Somalogic	-0.472383	0.142727	0.623515	0.471363	0.82478	0.000933951	0.607495	0.977266	0.977266	Coloc_Cond	2647-66	1913	Non-Significant	Not
Cadherin-1	P12830	Oral Cavity Cancer	Head and Neck	rs35158985	Reclaimed from cis pQTL screen	Somalogic	-1.05266	0.318118	0.34901	0.18709	0.651066	0.000936268	0.535564	0.863545	0.863545	Coloc_Cond		1877	Non-Significant	Not
ASIP	P42127	Breast Cancer	Breast	rs62212171	32895551	Somalogic	0.0389754	0.0117825	1.03974	1.01601	1.06404	0.000939964				Full Data Not Available		1923	Non-Significant	Not
GAS1	P54826	Lung Never	Lung	rs2150719	34857953	Somalogic	-1.85258	0.560071	0.156832	0.052323	0.470086	0.000940471	0.796525	0.01124	0.796525	Coloc_Single	5463-22	1865	Non-Significant	Not
SCG3	Q8WXD2	ER+ Breast Cancer	Breast	rs1378892	32895551	Somalogic	0.0598765	0.018107	1.06171	1.02469	1.10006	0.000943621	0.425854	0.370191	0.425854	No Coloc	7957-2	1916	Non-Significant	Not
FGFR3	P22607	ER- Breast Cancer	Breast	rs4533828	34648354	Somalogic	-0.366071	0.110714	0.693453	0.558181	0.861508	0.000944857	0.653404	0.647176	0.653404	No Coloc	13669-6	1915	Non-Significant	Not
MCEM1	O43557	Lung Adenocarcinoma	Lung	rs1047286	34857953	Somalogic	-1.27791	0.386617	0.278618	0.130591	0.594434	0.000948479	0.654981	0.9629	0.9629	Coloc_Cond	5988-49	1866	Non-Significant	Not
ICAM5	Q9UMF0	Lung Adenocarcinoma	Lung	rs281440	34648354	Somalogic	-0.0836483	0.0253085	0.919755	0.875244	0.966529	0.000949278	0.68691	0.999001	0.999001	Coloc_Cond	8245-27	1866	Non-Significant	Not
DUSP13	Q6B8I1	Oral Cavity Cancer	Head and Neck	rs6480771	32895551	Somalogic	0.364175	0.110194	1.43933	1.15974	1.78631	0.00095023	0.557527	0.344787	0.557527	No Coloc	6525-17	1877	Non-Significant	Not
SARS2	Q9NP81	Breast Cancer	Breast	rs730078	34648354	Somalogic	0.0744746	0.0225396	1.07732	1.03076	1.12598	0.000952586	0.422615	0.302732	0.422615	No Coloc	12348-46	1923	Non-Significant	Not
Paired immunoglobulin-like type 2 receptor alpha	Q9UKJ1	Lung Cancer	Lung	rs113842733	Reclaimed from cis pQTL screen	Somalogic	0.288572	0.0873722	1.33452	1.12448	1.58379	0.000957265	0.376339	0.750506	0.750506	Coloc_Cond		1857	Non-Significant	Not
Adenylate kinase isoenzyme 1	P00568	Oral Cavity Cancer	Head and Neck	rs76455554	Reclaimed from cis pQTL screen	Somalogic	1.45122	0.439639	4.26833	1.80314	10.1038	0.000963607	0.11356	0.887422	0.887422	Coloc_Cond		1877	Non-Significant	Not
SYSM	Q9NP81	Breast Cancer	Breast	rs7508539	34857953	Somalogic	0.18802	0.0569925	1.20686	1.0793	1.34949	0.000970214	0.396411	0.0914391	0.396411	No Coloc	12348-46	1923	Non-Significant	Not
ATRN	O75882	Ovarian Cancer	Ovarian	rs6037606	34648354	Somalogic	-0.15238	0.0461983	0.858662	0.784327	0.940041	0.00097241	0.0471162	0.0398384	0.0471162	No Coloc	15499-11	1932	Non-Significant	Not
Proteinase-3	P24158	Luminal B Breast Cancer	Breast	rs351111	34857953	Somalogic	0.18626	0.0564748	1.20474	1.0785	1.34575	0.000973367	0.0187463	0.994672	0.994672	Coloc_Cond	13720-95	1913	Non-Significant	Not
GPC6_UNQ369_PRO705	Q9Y625	Endometrioid Ovarian Cancer	Ovarian	rs201590953	34648354	Somalogic	0.958182	0.290727	2.60695	1.47456	4.60898	0.000981384	0.751403	0.257339	0.751403	Coloc_Single	5350-14	1932	Non-Significant	Not
KAT3	Q6YP21	Breast Cancer	Breast	rs12729558	34857953	Somalogic	0.0712684	0.021626	1.07387	1.0293	1.12037	0.00098248	0.407323	0.48682	0.48682	No Coloc	12682-5	1923	Non-Significant	Not
SAT2	Q96F10	Breast Cancer	Breast	rs13894	34857953	Somalogic	-0.114248	0.034676	0.892037	0.833424	0.954772	0.000985157	0.00291756	0.000354284	0.00291756	No Coloc	12524-18	1923	Non-Significant	Not
STAT3	P40763	Head and Neck Cancer	Head and Neck	rs4796791	34857953	Somalogic	0.615371	0.186776	1.85034	1.28311	2.66833	0.000985256	0.723158	0.176567	0.723158	Coloc_Single	10346-5	1876	Non-Significant	Not
FAM162A	Q96A26	Oral Cavity Cancer	Head and Neck	rs7615673	34648354	Somalogic	-0.851869	0.258929	0.426617	0.256822	0.708669	0.00100199	0.829421	0.864979	0.864979	Coloc_Both	6531-29	1877	Non-Significant	Not
EVA1C	P58658	Head and Neck Cancer	Head and Neck	rs6517101	32895551	Somalogic	-0.523222	0.159129	0.592608	0.433825	0.809508	0.00100888	0.630057	0.101487	0.630057	No Coloc	8877-22	1876	Non-Significant	Not
RNA binding protein fox-1 homolog 2	O43251	Lung Squamous	Lung	rs76058727	Reclaimed from cis pQTL screen	Somalogic	0.645631	0.196491	1.90719	1.29759	2.80318	0.00101695	0.615365	0.98333	0.98333	Coloc_Cond		1862	Non-Significant	Not
GSTM4	Q03013	Breast Cancer	Breast	rs493972	34648354	Somalogic	-0.0796926	0.0242559	0.9234	0.880527	0.96836	0.00101806	0.594629	0.992609	0.992609	Coloc_Cond	18895-54	1923	Non-Significant	Not
CRLF1	O75462	Oropharygneal Cancer	Head and Neck	rs7246833	34857953	Somalogic	0.543227	0.165351	1.72155	1.24501	2.38051	0.00101873	0.755388	0.83089	0.83089	Coloc_Both	14747-9	1876	Non-Significant	Not
TSSC4	Q9Y5U2	Endometrial Cancer	Endometrial	rs11555995	34857953	Somalogic	-1.25276	0.381639	0.285714	0.135231	0.603656	0.00102859	0.740905	0.986991	0.986991	Coloc_Both	18181-2	1958	Non-Significant	Not
FA49B	Q9NUQ9	Breast Cancer	Breast	rs6470800	34857953	Somalogic	-0.395266	0.120488	0.673501	0.531834	0.852903	0.00103609	0.374222	0.422016	0.422016	No Coloc	19176-27	1923	Non-Significant	Not
LPA	P08519	Lung Cancer	Lung	rs55730499	32895551	xMAP	-0.0497712	0.0151822	0.951447	0.923552	0.980185	0.00104446				Full Data Not Available		1857	Non-Significant	Not
ECM1	Q16610	Malignant Non-melanoma Skin Cancer	Skin	rs3737240	34648354	Somalogic	0.0448094	0.0136719	1.04583	1.01818	1.07423	0.0010474	0.0013029	0.000366468	0.0013029	No Coloc	3366-51	1998	Non-Significant	Not
SYK	P43405	Lung Squamous	Lung	rs34221447	34648354	Somalogic	-0.423161	0.129121	0.654973	0.508526	0.843595	0.00104831	0.668799	0.35496	0.668799	No Coloc	10722-13	1862	Non-Significant	Not
IVD	P26440	Lung Squamous	Lung	rs7165012	34648354	Somalogic	0.309902	0.0945657	1.36329	1.13264	1.64091	0.00104875	0.59961	0.293495	0.59961	No Coloc	17737-7	1862	Non-Significant	Not
CD55	P08174	Lung Small	Lung	rs11580387	32895551	Somalogic	-0.21059	0.0642698	0.810106	0.714224	0.918861	0.00105046	0.696054	0.254881	0.696054	No Coloc	5069-9	1866	Non-Significant	Not
SERPINA4	P29622	Oral Cavity Cancer	Head and Neck	rs61978272	34648354	Somalogic	-0.847291	0.258685	0.428574	0.258125	0.711579	0.00105519	0.0272904	0.00595971	0.0272904	No Coloc	3449-58	1877	Non-Significant	Not
SWP70	Q9UH65	Luminal A Breast Cancer	Breast	rs12271923	34857953	Somalogic	0.0819252	0.0250162	1.08537	1.03344	1.13992	0.00105705	0.588763	0.002379	0.588763	No Coloc	13552-7	1913	Non-Significant	Not
TNFRSF1B	P20333	High/Low Grade Serous Ovarian Cancer	Ovarian	rs472093	34648354	Somalogic	-0.379884	0.116221	0.683941	0.544615	0.85891	0.00108068	0.0382889	0.0134202	0.0382889	No Coloc	8368-102	1932	Non-Significant	Not
DAF	P08174	Lung Small	Lung	rs61822669	34857953	Somalogic	-0.267598	0.0819122	0.765216	0.651717	0.898481	0.00108738	0.668166	0.282516	0.668166	No Coloc	5069-9	1866	Non-Significant	Not
CGA	P01215	Endometrioid Ovarian Cancer	Ovarian	rs11031006	34648354	Somalogic	0.814118	0.249294	2.25718	1.38472	3.67934	0.00109197	0.75432	0.177403	0.75432	Coloc_Single	3032-11	1932	Non-Significant	Not
Galectin-4	P56470	Lung Cancer	Lung	rs883394	34857953	Somalogic	-0.595782	0.182495	0.551131	0.385401	0.78813	0.00109599	0.572315	0.876921	0.876921	Coloc_Cond	2982-82	1857	Non-Significant	Not
LGALS4	P56470	Lung Cancer	Lung	rs883394	34648354	Somalogic	-0.3009	0.0921691	0.740152	0.617824	0.8867	0.00109599	0.527479	0.571173	0.571173	No Coloc	2982-82	1857	Non-Significant	Not
DCUP	P06132	Luminal A Breast Cancer	Breast	rs12749939	34857953	Somalogic	0.110787	0.0339373	1.11716	1.04526	1.19399	0.0010967	0.464218	0.187322	0.464218	No Coloc	19289-29	1913	Non-Significant	Not
ISLR2	Q6UXK2	ER+ Breast Cancer	Breast	rs4887134	34857953	Somalogic	-0.155	0.0475	0.856415	0.780282	0.939977	0.00110178	0.414417	0.00382361	0.414417	No Coloc	13124-20	1916	Non-Significant	Not
MST1	P26927	Triple Negative Breast Cancer	Breast	rs71615484	34857953	Somalogic	0.0586935	0.0180005	1.06045	1.02369	1.09853	0.00111151	0.611308	0.062671	0.611308	No Coloc	4407-10	1913	Non-Significant	Not
Probable RNA-binding protein EIF1AD	Q8N9N8	Luminal B Breast Cancer	Breast	rs565921	Reclaimed from cis pQTL screen	Somalogic	0.507191	0.155585	1.66062	1.22415	2.25272	0.00111457				Full Data Not Available		1913	Non-Significant	Not
CC134	Q9H6E4	ER+ Breast Cancer	Breast	rs5996067	34857953	Somalogic	-0.251	0.077	0.778022	0.669034	0.904765	0.00111514	0.424914	0.00355755	0.424914	No Coloc	15300-66	1916	Non-Significant	Not
DCUP	P06132	Breast Cancer	Breast	rs12749939	34857953	Somalogic	0.0836714	0.025693	1.08727	1.03387	1.14343	0.00112762	0.395	0.133813	0.395	No Coloc	19289-29	1923	Non-Significant	Not
MK12	P53778	Lung Cancer	Lung	rs3817818	34857953	Somalogic	-0.140681	0.0432038	0.868766	0.798229	0.945538	0.00112907	0.274849	0.998953	0.998953	Coloc_Cond	5005-4	1857	Non-Significant	Not
NID2	Q14112	ER- Breast Cancer	Breast	rs2516600	34648354	Somalogic	-0.0469027	0.0144121	0.95418	0.927604	0.981518	0.00113638	0.514159	0.246231	0.514159	No Coloc	16060-99	1915	Non-Significant	Not
IVD	P26440	Lung Ever	Lung	rs12902310	34857953	Somalogic	0.44546	0.136882	1.56121	1.19384	2.04163	0.00113656	0.540652	0.0615071	0.540652	No Coloc	17737-7	1867	Non-Significant	Not
CD63 antigen	P08962	Pancreatic Cancer	Pancreas	rs10876817	Reclaimed from cis pQTL screen	Somalogic	0.628497	0.193182	1.87479	1.28385	2.73774	0.00114035	0.693208	0.0919432	0.693208	No Coloc		1903	Non-Significant	Not
ADP-ribosylation factor-like protein 11	Q969Q4	ER+ Breast Cancer	Breast	rs10459327	Reclaimed from cis pQTL screen	Somalogic	-0.229669	0.0705987	0.794796	0.692087	0.912748	0.00114127	0.374303	0.346873	0.374303	No Coloc		1916	Non-Significant	Not
NKp30	O14931	Malignant Non-melanoma Skin Cancer	Skin	rs11575835	34857953	Somalogic	-0.457376	0.140629	0.632942	0.480461	0.833815	0.0011445	0.000164569	0.000681532	0.000681532	No Coloc	3003-29	1998	Non-Significant	Not
PPase_2	Q9H2U2	Head and Neck Cancer	Head and Neck	rs4699179	34857953	Somalogic	1.09034	0.335433	2.97528	1.5417	5.74188	0.00115188	0.727017	0.325867	0.727017	Coloc_Single	18307-71	1876	Non-Significant	Not
FKBP4	Q02790	Lung Cancer	Lung	rs57120900	34648354	Somalogic	-0.295251	0.0908414	0.744345	0.622943	0.889406	0.00115334	0.475393	0.115055	0.475393	No Coloc	17722-5	1857	Non-Significant	Not
HPLN4	Q86UW8	ER- Breast Cancer	Breast	rs10403273	34857953	Somalogic	0.445455	0.137273	1.5612	1.19292	2.04318	0.00117437	0.231353	0.480274	0.480274	No Coloc	6455-52	1915	Non-Significant	Not
SPN1	O95149	ER- Breast Cancer	Breast	rs8028182	34857953	Somalogic	-0.309333	0.0953333	0.733936	0.608848	0.884724	0.00117552	0.615507	0.274835	0.615507	No Coloc	17765-3	1915	Non-Significant	Not
Aminopeptidase	Q9Y646	Lung Squamous	Lung	rs10107707	34857953	Somalogic	0.350302	0.108012	1.4195	1.14866	1.75419	0.00118207	0.0660852	0.712762	0.712762	Coloc_Cond	9394-19	1862	Non-Significant	Not
CLEC3B_TNA	P05452	Renal Cancer	Kidney	rs76951547	34648354	Somalogic	0.531111	0.163889	1.70082	1.23354	2.34511	0.00119246	0.0212632	0.0220911	0.0220911	No Coloc	5701-81	1973	Non-Significant	Not
SCARF1	Q14162	Lung Squamous	Lung	rs8071756	32895551	Somalogic	-0.125741	0.0388079	0.881843	0.817255	0.951536	0.00119494				Full Data Not Available	5129-12	1862	Non-Significant	Not
IL17B	Q9UHF5	Ovarian Cancer	Ovarian	rs6862301	34648354	Somalogic	0.351667	0.108561	1.42143	1.149	1.75847	0.00119799	0.548609	0.599232	0.599232	No Coloc	3499-77	1932	Non-Significant	Not
CFB_BF_BFD	P00751	Lung Ever	Lung	rs641153	34648354	Somalogic	-0.121452	0.0374938	0.885633	0.822884	0.953168	0.00119839	5.41823e-08	4.42959e-11	5.41823e-08	No Coloc	4129-72	1867	Non-Significant	Not
CD55_CR_DAF	P08174	Lung Small	Lung	rs6684804	34648354	Somalogic	-0.197882	0.0610949	0.820467	0.727874	0.924839	0.00119983	0.666632	0.212878	0.666632	No Coloc	5069-9	1866	Non-Significant	Not
IRF3	Q14653	Malignant Non-melanoma Skin Cancer	Skin	rs10423580	34648354	Somalogic	-0.29894	0.0923073	0.741604	0.618869	0.88868	0.00120147	0.448343	0.000550324	0.448343	No Coloc	17151-84	1998	Non-Significant	Not
RARRES2	Q99969	Renal Cancer	Kidney	rs3735167	34648354	Somalogic	-0.195601	0.0604106	0.82234	0.730515	0.925708	0.00120428	0.628809	0.000943366	0.628809	No Coloc	3079-62	1973	Non-Significant	Not
NOE1	Q99784	Breast Cancer	Breast	rs9410013	34857953	Somalogic	-0.513522	0.158764	0.598385	0.438367	0.816814	0.00121857	0.0242091	0.0091886	0.0242091	No Coloc	5703-26	1923	Non-Significant	Not
RAGE	Q15109	Oral Cavity Cancer	Head and Neck	rs204993	33067605	Olink	-0.826573	0.255558	0.437546	0.265148	0.722037	0.00121907	0.249253	0.066865	0.249253	No Coloc		1877	Non-Significant	Not
Protein jagged-1	P78504	Pancreatic Cancer	Pancreas	rs7273747	Reclaimed from cis pQTL screen	Somalogic	0.631459	0.195289	1.88035	1.28235	2.75723	0.00122299	0.238869	0.044751	0.238869	No Coloc		1903	Non-Significant	Not
TREML2	Q5T2D2	Breast Cancer	Breast	rs62396356	34648354	Somalogic	-0.0289652	0.0089581	0.97145	0.954543	0.988657	0.00122322	0.460201	0.442523	0.460201	No Coloc	5736-1	1923	Non-Significant	Not
GNPDA1	P46926	Malignant Non-melanoma Skin Cancer	Skin	rs9324861	34648354	Somalogic	-0.135016	0.0417664	0.873702	0.805028	0.948235	0.00122656	0.0610148	0.000542028	0.0610148	No Coloc	8909-77	1998	Non-Significant	Not
ACADV	P49748	Malignant Non-melanoma Skin Cancer	Skin	rs507506	34857953	Somalogic	-0.619713	0.191747	0.538099	0.369525	0.783574	0.00122955	0.0419883	0.000279031	0.0419883	No Coloc	19262-219	1998	Non-Significant	Not
FGF2	P09038	Luminal A Breast Cancer	Breast	rs308403	32895551	Somalogic	-0.0481957	0.0149164	0.952947	0.92549	0.981219	0.00123337				Full Data Not Available	3025-50	1913	Non-Significant	Not
NHEJ1_XLF	Q9H9Q4	Breast Cancer	Breast	rs6713887	34648354	Somalogic	0.112921	0.0349647	1.11954	1.04539	1.19896	0.00123969	0.343351	0.14577	0.343351	No Coloc	11351-233	1923	Non-Significant	Not
L-VEGF165	P15692	ER- Breast Cancer	Breast	rs3024997	34857953	Somalogic	-0.437778	0.135556	0.645469	0.494867	0.841904	0.00124003	0.573716	0.411068	0.573716	No Coloc	19437-61	1915	Non-Significant	Not
CBR3	O75828	Endometrial Cancer	Endometrial	rs60043102	34648354	Somalogic	0.0974783	0.030203	1.10239	1.03902	1.16962	0.00124904	0.574165	0.436272	0.574165	No Coloc	14091-42	1958	Non-Significant	Not
PMM2	O15305	Lung Squamous	Lung	rs3826198	34648354	Somalogic	0.286455	0.0887674	1.3317	1.11904	1.58477	0.00125082	0.536741	0.189305	0.536741	No Coloc	17794-6	1862	Non-Significant	Not
BGH3	Q15582	ER+ Breast Cancer	Breast	rs13159365	34857953	Somalogic	-0.0526087	0.0163043	0.948751	0.918912	0.97956	0.00125241	0.401374	0.00332163	0.401374	No Coloc	3283-21	1916	Non-Significant	Not
TGFBI	Q15582	ER+ Breast Cancer	Breast	rs13159365	32895551	Somalogic	-0.0542479	0.0168124	0.947197	0.916494	0.978929	0.00125241	0.397666	0.0407175	0.397666	No Coloc	3283-21	1916	Non-Significant	Not
FKBP52_protein	Q02790	Lung Cancer	Lung	rs34728283	34857953	Somalogic	-0.445759	0.138161	0.640338	0.488433	0.839487	0.00125366	0.389115	0.911794	0.911794	Coloc_Cond	17722-5	1857	Non-Significant	Not
AKR1C4_CHDR	P17516	ER+ Breast Cancer	Breast	rs140107293	34648354	Somalogic	-0.046933	0.0145506	0.954151	0.927324	0.981755	0.00125757	0.427917	0.00635333	0.427917	No Coloc	18397-5	1916	Non-Significant	Not
STAT3 APRF	P40763	Malignant Non-melanoma Skin Cancer	Skin	rs35950888	34648354	Somalogic	0.120566	0.0374117	1.12814	1.04837	1.21397	0.00126992	0.0500987	0.000302211	0.0500987	No Coloc	10346-5	1998	Non-Significant	Not
RALB	P11234	Renal Cancer	Kidney	rs72843017	34857953	Somalogic	0.435	0.135	1.54496	1.18578	2.01295	0.001272	0.011436	0.000378787	0.011436	No Coloc	18432-32	1973	Non-Significant	Not
MFAP4	P55083	ER+ Breast Cancer	Breast	rs139356332	34648354	Somalogic	-0.148458	0.0461087	0.862036	0.787548	0.94357	0.00128305	0.708023	0.0304363	0.708023	Coloc_Single	5636-10	1916	Non-Significant	Not
Siglec-3	P20138	Bladder Cancer	Bladder	rs200656	34857953	Somalogic	0.168031	0.052195	1.18297	1.06794	1.3104	0.00128504	0.403344	0.167846	0.403344	No Coloc	3166-92	1724	Non-Significant	Not
MTRF1L	Q9UGC7	Lung Ever	Lung	rs503366	32895551	Somalogic	0.288885	0.0897397	1.33494	1.11963	1.59166	0.00128572	0.321451	0.143414	0.321451	No Coloc	11134-30	1867	Non-Significant	Not
ACAN_AGC1_CSPG1_MSK16	P16112	High Grade Serous Ovarian Cancer	Ovarian	rs11073804	34648354	Somalogic	0.51808	0.16096	1.6788	1.22458	2.3015	0.00128779	0.570369	0.514795	0.570369	No Coloc	3280-49	1933	Non-Significant	Not
BOC	Q9BWV1	Breast Cancer	Breast	rs4682481	34857953	Somalogic	-0.0939937	0.0292125	0.910288	0.859633	0.963929	0.00129276	0.398329	0.162373	0.398329	No Coloc	4328-2	1923	Non-Significant	Not
PLXNB2_KIAA0315	O15031	ER+ Breast Cancer	Breast	rs28578714	34648354	Somalogic	0.0448739	0.0139496	1.0459	1.01769	1.07489	0.00129598	0.406412	0.00452348	0.406412	No Coloc	9216-100	1916	Non-Significant	Not
EGFR	P00533	ER+ Breast Cancer	Breast	rs13244925	34857953	Somalogic	0.238	0.074	1.26871	1.09742	1.46674	0.00129893	0.320841	0.00271915	0.320841	No Coloc	2677-1	1916	Non-Significant	Not
CD14	P08571	Lung Squamous	Lung	rs5744441	34648354	Somalogic	0.253693	0.0788897	1.28878	1.10414	1.50428	0.00130086	0.626759	0.259019	0.626759	No Coloc	8969-49	1862	Non-Significant	Not
AK1C4	P17516	ER+ Breast Cancer	Breast	rs142122182	34857953	Somalogic	-0.049697	0.0154545	0.951518	0.923128	0.980781	0.00130133	0.427191	0.00520905	0.427191	No Coloc	18397-5	1916	Non-Significant	Not
Carbonic_Anhydrase_VIII	P35219	Endometrioid Ovarian Cancer	Ovarian	rs35552143	34857953	Somalogic	-0.223595	0.0695476	0.799639	0.69774	0.916419	0.00130447	0.624803	0.102872	0.624803	No Coloc	11390-24	1932	Non-Significant	Not
IGF2R_MPRI	P11717	Endometrial Cancer	Endometrial	rs3777404	34648354	Somalogic	0.0866656	0.0269593	1.09053	1.0344	1.14971	0.00130591	0.621211	0.51285	0.621211	No Coloc	16057-6	1958	Non-Significant	Not
STAT3	P40763	Malignant Non-melanoma Skin Cancer	Skin	rs4796791	34857953	Somalogic	0.212645	0.0661627	1.23695	1.08651	1.40822	0.00130913	0.0486045	0.000484846	0.0486045	No Coloc	10346-5	1998	Non-Significant	Not
HSP_70	P0DMV8	Lung Cancer	Lung	rs73400280	34857953	Somalogic	-0.323611	0.100704	0.723532	0.593932	0.881411	0.00131134	2.03006e-15	0.998992	0.998992	Coloc_Cond	4124-24	1857	Non-Significant	Not
Sialoadhesin	Q9BZZ2	Luminal A Breast Cancer	Breast	rs673114	34857953	Somalogic	0.539076	0.167823	1.71442	1.23386	2.38216	0.00131731	0.0622375	0.0146442	0.0622375	No Coloc	4464-10	1913	Non-Significant	Not
SIGLEC1	Q9BZZ2	Luminal A Breast Cancer	Breast	rs673114	34648354	Somalogic	0.249572	0.0776956	1.28348	1.10218	1.4946	0.00131731	0.0214157	0.00471749	0.0214157	No Coloc	4464-10	1913	Non-Significant	Not
CARD9	Q9H257	Lung Ever	Lung	rs4077515	34648354	Somalogic	0.288614	0.0898503	1.33458	1.11908	1.59157	0.00131738	0.529222	0.191221	0.529222	No Coloc	11405-150	1867	Non-Significant	Not
IL-1Rrp2	Q9HB29	Lung Cancer	Lung	rs3917265	34857953	Somalogic	-0.184981	0.0575878	0.83112	0.74241	0.930429	0.0013174	0.309569	0.113718	0.309569	No Coloc	2994-71	1857	Non-Significant	Not
DUSP13_BEDP_DUSP13A_MDSP	Q6B8I1	Head and Neck Cancer	Head and Neck	rs11001291	34648354	Somalogic	0.597606	0.186152	1.81776	1.26206	2.61814	0.00132593	0.641567	0.111463	0.641567	No Coloc	6525-17	1876	Non-Significant	Not
OMG	P23515	Luminal A Breast Cancer	Breast	rs72815624	34648354	Somalogic	-0.282358	0.0879725	0.754004	0.634585	0.895895	0.00132912	0.528144	0.228232	0.528144	No Coloc	16908-5	1913	Non-Significant	Not
DCUP	P06132	ER+ Breast Cancer	Breast	rs12749939	34857953	Somalogic	0.102222	0.0318519	1.10763	1.04059	1.17898	0.00133058	0.409585	0.00406493	0.409585	No Coloc	19289-29	1916	Non-Significant	Not
IP3KA	P23677	Ovarian Cancer	Ovarian	rs316617	34857953	Somalogic	-0.642	0.200143	0.526239	0.355482	0.779019	0.00133797	0.570689	0.709089	0.709089	Coloc_Cond	13473-55	1932	Non-Significant	Not
NHEJ1	Q9H9Q4	Breast Cancer	Breast	rs2272019	34857953	Somalogic	0.203934	0.0636213	1.22622	1.08246	1.38907	0.00134857	0.365505	0.0135983	0.365505	No Coloc	11351-233	1923	Non-Significant	Not
COMM domain-containing protein 7	Q86VX2	Triple Negative Breast Cancer	Breast	rs75399011	Reclaimed from cis pQTL screen	Somalogic	0.481673	0.150293	1.61878	1.20575	2.1733	0.00135116	0.525043	0.139578	0.525043	No Coloc		1913	Non-Significant	Not
ACADV	P49748	Breast Cancer	Breast	rs507506	34857953	Somalogic	-0.395671	0.123484	0.673228	0.528507	0.85758	0.00135431	0.301085	0.216606	0.301085	No Coloc	19262-219	1923	Non-Significant	Not
A4GALT	Q9NPC4	Luminal A Breast Cancer	Breast	rs66781836	34648354	Somalogic	-0.0930398	0.0290408	0.911157	0.860743	0.964525	0.00135645	0.378752	0.0936203	0.378752	No Coloc	8759-29	1913	Non-Significant	Not
TNFRSF10B	O14763	Endometrial Cancer	Endometrial	rs2293400	33067605	Olink	0.170392	0.0531945	1.18577	1.06837	1.31607	0.00135919	0.565065	0.495638	0.565065	No Coloc		1958	Non-Significant	Not
Aggrecan	P16112	High Grade Serous Ovarian Cancer	Ovarian	rs12441312	34857953	Somalogic	0.726556	0.226889	2.06795	1.32558	3.22605	0.00136357	0.563358	0.50741	0.563358	No Coloc	3280-49	1933	Non-Significant	Not
M-CSF_R	P07333	Oropharygneal Cancer	Head and Neck	rs2237084	34857953	Somalogic	-0.98858	0.308754	0.372105	0.203165	0.681526	0.00136556	0.712294	0.198148	0.712294	Coloc_Single	13682-47	1876	Non-Significant	Not
Structural maintenance of chromosomes protein 3	Q9UQE7	Renal Cancer	Kidney	rs144031753	Reclaimed from cis pQTL screen	Somalogic	-0.550751	0.172033	0.576517	0.411504	0.807699	0.00136749	0.33687	0.228857	0.33687	No Coloc		1973	Non-Significant	Not
PSME2	Q9UL46	Invasive Mucinous Ovarian Cancer	Ovarian	rs4575	34857953	Somalogic	-1.895	0.592	0.150318	0.0471076	0.479659	0.00136945	0.734226	0.155291	0.734226	Coloc_Single	17694-32	1931	Non-Significant	Not
RSPO3	Q9BXY4	Clear Cell Ovarian Cancer	Ovarian	rs2489623	32895551	Somalogic	0.481852	0.150593	1.61907	1.20525	2.17497	0.00137568	0.608685	0.609333	0.609333	No Coloc	13094-75	1933	Non-Significant	Not
DNER_BET_UNQ262_PRO299	Q8NFT8	HER2 Enrich Breast Cancer	Breast	rs13392383	34648354	Somalogic	0.725037	0.226699	2.06481	1.32407	3.21995	0.00138268	0.0202449	0.00028798	0.0202449	No Coloc	9769-48	1913	Non-Significant	Not
APMAP	Q9HDC9	Breast Cancer	Breast	rs6036977	34857953	Somalogic	-0.196053	0.0613212	0.821969	0.728883	0.926943	0.00138797	0.454581	0.392201	0.454581	No Coloc	10605-22	1923	Non-Significant	Not
Stromal cell-derived factor 2-like protein 1	Q9HCN8	Luminal B Breast Cancer	Breast	rs142971777	Reclaimed from cis pQTL screen	Somalogic	-0.510531	0.159698	0.600177	0.438875	0.820761	0.00138936				Full Data Not Available		1913	Non-Significant	Not
APMAP	Q9HDC9	Breast Cancer	Breast	rs8125909	32895551	Somalogic	-0.105682	0.0330592	0.89971	0.843261	0.959938	0.00138982	0.454126	0.508523	0.508523	No Coloc	10605-22	1923	Non-Significant	Not
Interferon alpha-4	P05014	Clear Cell Ovarian Cancer	Ovarian	rs143555557	Reclaimed from cis pQTL screen	Somalogic	1.46422	0.458208	4.32417	1.76144	10.6154	0.0013957	0.0308936	0.016703	0.0308936	No Coloc		1933	Non-Significant	Not
RSPO3	Q9BXY4	ER- Breast Cancer	Breast	rs4644087	34648354	Somalogic	-0.10649	0.0333333	0.898984	0.842128	0.959679	0.00139981	0.462116	0.186933	0.462116	No Coloc	8427-118	1915	Non-Significant	Not
COMM domain-containing protein 7	Q86VX2	ER- Breast Cancer	Breast	rs75399011	Reclaimed from cis pQTL screen	Somalogic	0.364486	0.114117	1.43977	1.15121	1.80066	0.00140333	0.406169	0.572802	0.572802	No Coloc		1915	Non-Significant	Not
ADH6	P28332	Breast Cancer	Breast	rs28730617	34857953	Somalogic	0.136297	0.0426786	1.14602	1.05406	1.24601	0.0014052	0.476963	0.439597	0.476963	No Coloc	18206-18	1923	Non-Significant	Not
ASIP	P42127	Triple Negative Breast Cancer	Breast	rs62212171	32895551	Somalogic	0.0933425	0.0292321	1.09784	1.03671	1.16258	0.0014073				Full Data Not Available		1913	Non-Significant	Not
PLXNB2	O15031	ER+ Breast Cancer	Breast	rs28573806	32895551	Somalogic	0.0498589	0.0156162	1.05112	1.01944	1.08379	0.00140915	0.39667	0.456318	0.456318	No Coloc	9216-100	1916	Non-Significant	Not
CD14	P08571	Lung Squamous	Lung	rs3138074	32895551	xMAP	0.212084	0.0664458	1.23625	1.08529	1.40821	0.00141375				Full Data Not Available		1862	Non-Significant	Not
SPLC2	Q96DR5	Malignant Non-melanoma Skin Cancer	Skin	rs3818222	34857953	Somalogic	-0.377879	0.11848	0.685314	0.543297	0.864454	0.00142578	1.45558e-12	0.000337426	0.000337426	No Coloc	16302-11	1998	Non-Significant	Not
HAVCR2	Q8TDQ0	Head and Neck Cancer	Head and Neck	rs115961055	34648354	Somalogic	0.661746	0.207553	1.93817	1.29039	2.91115	0.00143098	0.0238214	0.0124585	0.0238214	No Coloc	5134-52	1876	Non-Significant	Not
Tubulointerstitial nephritis antigen-like	Q9GZM7	Lung Ever	Lung	rs10158101	Reclaimed from cis pQTL screen	Somalogic	0.428773	0.134732	1.53537	1.17904	1.9994	0.00146052	0.235372	0.09929	0.235372	No Coloc		1867	Non-Significant	Not
DKK2	Q9UBU2	Ovarian Cancer	Ovarian	rs77571736	32895551	Somalogic	0.11746	0.0369101	1.12464	1.04615	1.20901	0.0014609				Full Data Not Available		1932	Non-Significant	Not
SCG3	Q8WXD2	ER+ Breast Cancer	Breast	rs1456295	34648354	Somalogic	0.0527307	0.0165725	1.05415	1.02045	1.08895	0.00146354	0.412029	0.00380331	0.412029	No Coloc	7957-2	1916	Non-Significant	Not
SVEP1	Q4LDE5	High Grade Serous Ovarian Cancer	Ovarian	rs2846446	34857953	Somalogic	-1.13167	0.355667	0.322495	0.16061	0.64755	0.00146354	0.10227	0.00704022	0.10227	No Coloc	11178-21	1933	Non-Significant	Not
TREML2	Q5T2D2	Breast Cancer	Breast	rs61998254	32895551	Somalogic	-0.043692	0.0137319	0.957249	0.931829	0.983362	0.00146363	0.456184	0.378883	0.456184	No Coloc	5736-1	1923	Non-Significant	Not
GPR56	Q9Y653	Luminal B Breast Cancer	Breast	rs11076197	34857953	Somalogic	-0.911216	0.286385	0.402035	0.229344	0.704758	0.00146371	0.0424737	0.995855	0.995855	Coloc_Cond	18893-26	1913	Non-Significant	Not
RTN4IP1	Q8WWV3	Renal Cancer	Kidney	rs2054365	34648354	Somalogic	0.348795	0.109639	1.41736	1.14328	1.75714	0.00146606	0.562985	0.358155	0.562985	No Coloc	18180-58	1973	Non-Significant	Not
CD177	Q8N6Q3	Lung Small	Lung	rs77356507	34857953	Somalogic	0.850207	0.267344	2.34013	1.38571	3.95192	0.00147176	0.0359789	3.42e-05	0.0359789	No Coloc	13116-25	1866	Non-Significant	Not
F177A	Q8N128	Luminal B-HER2 Neg Breast Cancer	Breast	rs12889019	34857953	Somalogic	-0.194059	0.0610235	0.823609	0.730763	0.928251	0.00147236	0.0439876	0.00192453	0.0439876	No Coloc	8039-41	1913	Non-Significant	Not
VWA2	Q5GFL6	Oral Cavity Cancer	Head and Neck	rs73354387	34857953	Somalogic	-0.806922	0.25381	0.446229	0.271338	0.733847	0.00147662	0.0376048	0.284198	0.284198	No Coloc	7128-9	1877	Non-Significant	Not
OMG	P23515	Breast Cancer	Breast	rs72815624	34648354	Somalogic	-0.212486	0.0668557	0.808572	0.709267	0.92178	0.00148153	0.412053	0.314167	0.412053	No Coloc	16908-5	1923	Non-Significant	Not
PTN7	P35236	Lung Squamous	Lung	rs73085637	34857953	Somalogic	1.43997	0.453386	4.22055	1.73556	10.2636	0.00149306	0.671374	0.225053	0.671374	No Coloc	14688-6	1862	Non-Significant	Not
sICAM-1	P05362	Luminal B-HER2 Neg Breast Cancer	Breast	rs5498	34857953	Somalogic	0.0460562	0.0145063	1.04713	1.01778	1.07733	0.00149881	0.522052	0.997243	0.997243	Coloc_Cond	4342-10	1913	Non-Significant	Not
ICAM1	P05362	Luminal B-HER2 Neg Breast Cancer	Breast	rs5498	34648354	Somalogic	0.0439733	0.0138502	1.04495	1.01697	1.07371	0.00149881	0.521789	0.932679	0.932679	Coloc_Cond	4342-10	1913	Non-Significant	Not
ICAM1	P05362	Luminal B-HER2 Neg Breast Cancer	Breast	rs5498	34648354	Somalogic	0.0439733	0.0138502	1.04495	1.01697	1.07371	0.00149881	0.521789	0.932679	0.932679	Coloc_Cond	4342-10	1913	Non-Significant	Not
CBR3	O75828	Endometrial Cancer	Endometrial	rs1028997	32895551	Somalogic	0.0671558	0.0211615	1.06946	1.02601	1.11475	0.00150621	0.605928	0.524303	0.605928	No Coloc	14091-42	1958	Non-Significant	Not
KLK13_KLKL4	Q9UKR3	Lung Adenocarcinoma	Lung	rs2569459	34648354	Somalogic	-0.134856	0.0424975	0.873841	0.804004	0.949745	0.00150727	0.551534	0.376658	0.551534	No Coloc	11152-46	1866	Non-Significant	Not
ATL2	Q86TH1	Ovarian Cancer	Ovarian	rs11534419	34857953	Somalogic	-0.518364	0.163364	0.595494	0.432334	0.82023	0.00150838	0.11119	0.972233	0.972233	Coloc_Cond	6379-62	1932	Non-Significant	Not
TLR3	O15455	Lung Squamous	Lung	rs3775291	34648354	Somalogic	-0.0800279	0.0252302	0.923091	0.878553	0.969886	0.00151439	0.575773	0.497444	0.575773	No Coloc	16918-198	1862	Non-Significant	Not
NKp30	O14931	Lung Cancer	Lung	rs9469079	34857953	Somalogic	-0.372436	0.117488	0.689054	0.547325	0.867484	0.00152449	1.87228e-22	0.986984	0.986984	Coloc_Cond	3003-29	1857	Non-Significant	Not
FUT3	P21217	Breast Cancer	Breast	rs708686	32895551	Somalogic	0.025353	0.00799954	1.02568	1.00972	1.04189	0.00152802	0.333242	0.738476	0.738476	Coloc_Cond	4548-4	1923	Non-Significant	Not
Fucosyltransferase_3	P21217	Breast Cancer	Breast	rs708686	34857953	Somalogic	0.0327668	0.0103388	1.03331	1.01258	1.05446	0.00152802	0.333703	0.356094	0.356094	No Coloc	4548-4	1923	Non-Significant	Not
FUT3_FT3B_LE	P21217	Breast Cancer	Breast	rs708686	34648354	Somalogic	0.0279047	0.00880465	1.0283	1.0107	1.0462	0.00152802	0.333946	0.195551	0.333946	No Coloc	4548-4	1923	Non-Significant	Not
AOC2	O75106	Luminal B-HER2 Neg Breast Cancer	Breast	rs34230945	34857953	Somalogic	0.930073	0.29348	2.53469	1.42597	4.50548	0.00152903	0.729934	0.999001	0.999001	Coloc_Both	6434-18	1913	Non-Significant	Not
ISOC1	Q96CN7	HER2 Enrich Breast Cancer	Breast	rs6595887	34648354	Somalogic	-2.11095	0.666229	0.121122	0.0328185	0.447022	0.0015322	0.474865	1.93846e-05	0.474865	No Coloc	9816-37	1913	Non-Significant	Not
ACE	P12821	High Grade Serous Ovarian Cancer	Ovarian	rs4365	34857953	Somalogic	-1.563	0.4938	0.209507	0.0795915	0.551479	0.0015495	0.00800057	0.000512353	0.00800057	No Coloc	10714-7	1933	Non-Significant	Not
CNTP2	Q9UHC6	Renal Cancer	Kidney	rs2462603	34857953	Somalogic	0.445385	0.140769	1.56109	1.18469	2.05709	0.00155652	0.542076	0.646588	0.646588	No Coloc	6965-19	1973	Non-Significant	Not
CN37	P09543	Luminal B-HER2 Neg Breast Cancer	Breast	rs12602950	34857953	Somalogic	-0.669478	0.211624	0.511976	0.338152	0.775152	0.00155867	0.601357	0.986172	0.986172	Coloc_Cond	6609-22	1913	Non-Significant	Not
CNP	P09543	Luminal B-HER2 Neg Breast Cancer	Breast	rs12602950	32895551	Somalogic	-0.286408	0.0905342	0.750956	0.628855	0.896766	0.00155868				Full Data Not Available		1913	Non-Significant	Not
IGF-II_receptor	P11717	Endometrial Cancer	Endometrial	rs3777399	34857953	Somalogic	0.119926	0.0379183	1.12741	1.04666	1.2144	0.00156282	0.588314	0.38111	0.588314	No Coloc	16057-6	1958	Non-Significant	Not
PPIE	Q9UNP9	Lung Adenocarcinoma	Lung	rs514868	34648354	Somalogic	-0.130001	0.0411081	0.878095	0.81012	0.951773	0.00156466	0.539331	0.40738	0.539331	No Coloc	5238-26	1866	Non-Significant	Not
GSTP1	P09211	Luminal A Breast Cancer	Breast	rs1695	32895551	Somalogic	-0.147912	0.0467727	0.862507	0.786953	0.945315	0.00156498	0.332716	0.0834031	0.332716	No Coloc	4911-49	1913	Non-Significant	Not
EPHB1	P54762	Lung Squamous	Lung	rs185257	34857953	Somalogic	-0.211642	0.0669321	0.809255	0.70976	0.922697	0.00156671	0.561414	0.898988	0.898988	Coloc_Cond	17680-12	1862	Non-Significant	Not
ADIPOQ_ACDC_ACRP30_APM1_GBP28	Q15848	Invasive Mucinous Ovarian Cancer	Ovarian	rs141134215	34648354	Somalogic	-0.529819	0.16762	0.588711	0.423859	0.817681	0.00157322	0.682528	0.29371	0.682528	No Coloc	3554-24	1931	Non-Significant	Not
NTNG1	Q9Y2I2	High/Low Grade Serous Ovarian Cancer	Ovarian	rs115668827	32895551	Somalogic	-0.11957	0.0378438	0.887302	0.823869	0.955619	0.00158009	0.692081	0.642076	0.692081	No Coloc	5637-81	1932	Non-Significant	Not
IL-18	Q14116	Lung Adenocarcinoma	Lung	rs5744249	33067605	Olink	-0.270237	0.0855591	0.763198	0.645369	0.902541	0.00158591	0.614919	0.520185	0.614919	No Coloc		1866	Non-Significant	Not
CHAD	O15335	Lung Ever	Lung	rs184613584	34648354	Somalogic	-0.488657	0.154795	0.61345	0.452913	0.83089	0.00159514	0.723019	0.950782	0.950782	Coloc_Both	13460-4	1867	Non-Significant	Not
Chitotriosidase-1	Q13231	Pancreatic Cancer	Pancreas	rs3766537	34857953	Somalogic	0.3525	0.111667	1.42262	1.14297	1.77069	0.00159556	0.0707485	0.0131004	0.0707485	No Coloc	3600-2	1903	Non-Significant	Not
sCD14	P08571	Lung Squamous	Lung	rs5744454	34857953	Somalogic	0.290102	0.0919583	1.33656	1.11613	1.60054	0.00160656	0.599344	0.450983	0.599344	No Coloc	16914-104	1862	Non-Significant	Not
CHST4	Q8NCG5	ER- Breast Cancer	Breast	rs58134724	34648354	Somalogic	-0.236585	0.075	0.789318	0.681414	0.91431	0.00160789	0.36481	0.000111586	0.36481	No Coloc	18876-77	1915	Non-Significant	Not
Aggrecan	P16112	High/Low Grade Serous Ovarian Cancer	Ovarian	rs12441312	34857953	Somalogic	0.694556	0.220222	2.00282	1.30072	3.08389	0.00161113	0.52487	0.0655873	0.52487	No Coloc	3280-49	1932	Non-Significant	Not
CA10_hucep_15_UNQ533_PRO1076	Q9NS85	ER- Breast Cancer	Breast	rs11079974	34648354	Somalogic	-0.413542	0.13125	0.661304	0.511304	0.85531	0.00162827	0.265127	0.0496514	0.265127	No Coloc	13666-222	1915	Non-Significant	Not
Factor_B	P00751	Breast Cancer	Breast	rs4151672	34857953	Somalogic	0.0673878	0.0213932	1.06971	1.02578	1.11552	0.00163289	0.0211826	0.383359	0.383359	No Coloc	4129-72	1923	Non-Significant	Not
HHIP	Q96QV1	Endometrial Cancer	Endometrial	rs11727676	34857953	Somalogic	-0.365013	0.115904	0.694188	0.553118	0.871237	0.00163677	0.634733	0.69697	0.69697	No Coloc	10833-64	1958	Non-Significant	Not
HHIP_HIP_UNQ5825_PRO19644	Q96QV1	Endometrial Cancer	Endometrial	rs11727676	34648354	Somalogic	-0.35611	0.113077	0.700396	0.561165	0.874171	0.00163677	0.63313	0.614791	0.63313	No Coloc	10833-64	1958	Non-Significant	Not
LAMB1	P07942	HER2 Enrich Breast Cancer	Breast	rs3816665	34648354	Somalogic	-0.390613	0.124043	0.676642	0.530605	0.862872	0.00163824	0.63497	1.13679e-09	0.63497	No Coloc	18347-15	1913	Non-Significant	Not
Asparaginase-like_protein_1	Q7L266	ER- Breast Cancer	Breast	rs12275541	34857953	Somalogic	0.191905	0.0609524	1.21156	1.07513	1.3653	0.00164146	0.450302	0.283567	0.450302	No Coloc	18313-4	1915	Non-Significant	Not
SERPINA1_AAT_PI_PRO0684_PRO2209	P01009	Luminal B-HER2 Neg Breast Cancer	Breast	rs28929474	34648354	Somalogic	0.102635	0.0326219	1.10809	1.03946	1.18125	0.00165399	0.726138	0.998402	0.998402	Coloc_Both	3580-25	1913	Non-Significant	Not
a1-Antitrypsin	P01009	Luminal B-HER2 Neg Breast Cancer	Breast	rs28929474	34857953	Somalogic	0.104953	0.0333585	1.11066	1.04036	1.1857	0.00165399	0.0215747	0.0137969	0.0215747	No Coloc	3580-25	1913	Non-Significant	Not
HPLN4	Q86UW8	Invasive Mucinous Ovarian Cancer	Ovarian	rs10403273	34857953	Somalogic	1.50273	0.477818	4.49393	1.76157	11.4644	0.001661	0.598394	0.0675027	0.598394	No Coloc	6455-52	1931	Non-Significant	Not
LGALS4	P56470	Lung Ever	Lung	rs883394	34648354	Somalogic	-0.471239	0.149879	0.624228	0.465333	0.837381	0.0016658	0.555326	0.111596	0.555326	No Coloc	2982-82	1867	Non-Significant	Not
Galectin-4	P56470	Lung Ever	Lung	rs883394	34857953	Somalogic	-0.933053	0.29676	0.393351	0.219874	0.7037	0.0016658	0.484371	0.276108	0.484371	No Coloc	2982-82	1867	Non-Significant	Not
ACADVL	P49748	Malignant Non-melanoma Skin Cancer	Skin	rs9646410	34648354	Somalogic	-0.306147	0.0973895	0.736278	0.608334	0.891131	0.00166922	0.0453633	0.000276908	0.0453633	No Coloc	19262-219	1998	Non-Significant	Not
FKBP52_protein	Q02790	Lung Small	Lung	rs34728283	34857953	Somalogic	-1.37773	0.438376	0.25215	0.106784	0.595406	0.0016734	0.498503	0.399914	0.498503	No Coloc	17722-5	1866	Non-Significant	Not
SIGLEC1	Q9BZZ2	Breast Cancer	Breast	rs673114	34648354	Somalogic	0.1849	0.0588854	1.2031	1.07196	1.35028	0.00168953	0.125909	0.0514422	0.125909	No Coloc	4464-10	1923	Non-Significant	Not
Sialoadhesin	Q9BZZ2	Breast Cancer	Breast	rs673114	34857953	Somalogic	0.399383	0.127192	1.4909	1.16193	1.91301	0.00168953	0.113175	0.0109817	0.113175	No Coloc	4464-10	1923	Non-Significant	Not
ARMEL	Q49AH0	Oral Cavity Cancer	Head and Neck	rs72772427	34857953	Somalogic	-0.730401	0.232635	0.481716	0.305329	0.759999	0.00169124	0.0361393	0.0977453	0.0977453	No Coloc	4962-52	1877	Non-Significant	Not
EPHA5	P54756	Head and Neck Cancer	Head and Neck	rs4860687	34648354	Somalogic	0.711454	0.2266	2.03695	1.30646	3.1759	0.00169124	0.533928	0.100917	0.533928	No Coloc	3806-55	1876	Non-Significant	Not
LEAP2	Q969E1	Breast Cancer	Breast	rs12515756	34857953	Somalogic	-0.0637872	0.0203165	0.938205	0.901579	0.976318	0.00169137	0.347433	0.176734	0.347433	No Coloc	5708-1	1923	Non-Significant	Not
CBL	P22681	High Grade Serous Ovarian Cancer	Ovarian	rs76683040	34648354	Somalogic	-0.239772	0.0763797	0.786807	0.677411	0.913869	0.00169403	0.171366	0.129149	0.171366	No Coloc	12016-60	1933	Non-Significant	Not
IDUA	P35475	Breast Cancer	Breast	rs11248061	34857953	Somalogic	0.0475868	0.0151593	1.04874	1.01804	1.08037	0.00169461	0.252987	0.135893	0.252987	No Coloc	3169-70	1923	Non-Significant	Not
LIGO1	Q96FE5	Oropharygneal Cancer	Head and Neck	rs62007781	34857953	Somalogic	-1.42721	0.454919	0.239977	0.0983863	0.585335	0.00170517	0.655256	0.626088	0.655256	No Coloc	6620-82	1876	Non-Significant	Not
ACAN_AGC1_CSPG1_MSK16	P16112	High/Low Grade Serous Ovarian Cancer	Ovarian	rs11073804	34648354	Somalogic	0.49016	0.15624	1.63258	1.20193	2.21752	0.00170555	0.508901	0.46244	0.508901	No Coloc	3280-49	1932	Non-Significant	Not
jun-D	P17535	Malignant Non-melanoma Skin Cancer	Skin	rs10406080	34857953	Somalogic	0.510512	0.162728	1.66614	1.21114	2.29208	0.00170568	0.035427	0.00036436	0.035427	No Coloc	19602-36	1998	Non-Significant	Not
BOC	Q9BWV1	Breast Cancer	Breast	rs34284771	34648354	Somalogic	-0.121653	0.0387886	0.885456	0.820634	0.955398	0.00171091	0.360188	0.170941	0.360188	No Coloc	4328-2	1923	Non-Significant	Not
NOE1	Q99784	Malignant Non-melanoma Skin Cancer	Skin	rs11103524	34857953	Somalogic	-0.637042	0.203141	0.528855	0.355156	0.787505	0.00171295	0.00157776	0.000500924	0.00157776	No Coloc	5703-26	1998	Non-Significant	Not
ALCAM	Q13740	ER- Breast Cancer	Breast	rs77228368	34857953	Somalogic	0.443	0.141333	1.55737	1.18056	2.05446	0.00172186	0.674511	0.97707	0.97707	Coloc_Cond	5451-1	1915	Non-Significant	Not
A disintegrin and metalloproteinase with thrombospondin motifs 4	O75173	Lung Cancer	Lung	rs11585858	Reclaimed from cis pQTL screen	Somalogic	-0.28583	0.0912047	0.75139	0.628392	0.898464	0.00172478	0.092896	0.142958	0.142958	No Coloc		1857	Non-Significant	Not
GLTL1	Q8N428	Invasive Mucinous Ovarian Cancer	Ovarian	rs12100668	34857953	Somalogic	-0.780588	0.249118	0.458136	0.281152	0.746531	0.00172787	0.68696	0.0893302	0.68696	No Coloc	8923-94	1931	Non-Significant	Not
IP3KA	P23677	High Grade Serous Ovarian Cancer	Ovarian	rs316617	34857953	Somalogic	-0.745286	0.237857	0.474599	0.297755	0.756475	0.00172833	0.518066	0.395334	0.518066	No Coloc	13473-55	1933	Non-Significant	Not
Trefoil factor 3	Q07654	Clear Cell Ovarian Cancer	Ovarian	rs55753316	Reclaimed from cis pQTL screen	Somalogic	-1.16289	0.371216	0.312583	0.151001	0.647069	0.00173243	0.220468	0.0498117	0.220468	No Coloc	4721-54	1933	Non-Significant	Not
TFF3	Q07654	Clear Cell Ovarian Cancer	Ovarian	rs55753316	34857953	Somalogic	-2.16923	0.692462	0.114265	0.029409	0.443967	0.00173243	0.0883434	0.0522751	0.0883434	No Coloc	4721-54	1933	Non-Significant	Not
LEAP2	Q969E1	Breast Cancer	Breast	rs55767930	34648354	Somalogic	-0.0678378	0.0216592	0.934412	0.895575	0.974934	0.00173589	0.342314	0.287264	0.342314	No Coloc	5708-1	1923	Non-Significant	Not
NKp30	O14931	Lung Ever	Lung	rs9469079	34857953	Somalogic	-0.575095	0.183617	0.562651	0.392592	0.806375	0.00173594	4.20204e-09	0.765228	0.765228	Coloc_Cond	3003-29	1867	Non-Significant	Not
LYPD3	O95274	HER2 Enrich Breast Cancer	Breast	rs35681564	34857953	Somalogic	0.748804	0.239404	2.11447	1.32256	3.38054	0.00176128	0.504742	6.22072e-05	0.504742	No Coloc	13107-9	1913	Non-Significant	Not
PMM2	O15305	Lung Adenocarcinoma	Lung	rs3826198	34648354	Somalogic	0.237364	0.075907	1.2679	1.09263	1.47129	0.00176576	0.453186	0.743676	0.743676	Coloc_Cond	17794-6	1866	Non-Significant	Not
RFESD	Q8TAC1	Lung Squamous	Lung	rs75044039	34857953	Somalogic	1.01867	0.326194	2.76951	1.46131	5.24886	0.00179079	0.613652	0.239435	0.613652	No Coloc	13603-7	1862	Non-Significant	Not
SYT11	Q9BT88	ER+ Breast Cancer	Breast	rs145976521	34648354	Somalogic	-0.1536	0.0492	0.857615	0.778776	0.944435	0.00179657	0.0329328	0.0137631	0.0329328	No Coloc	7089-42	1916	Non-Significant	Not
ANP	P01160	Luminal A Breast Cancer	Breast	rs145488887	34857953	Somalogic	0.408703	0.131006	1.50486	1.16408	1.94541	0.00181025	0.272093	0.0465424	0.272093	No Coloc	5443-62	1913	Non-Significant	Not
Trefoil_factor_2	Q03403	Lung Small	Lung	rs77505241	34857953	Somalogic	1.06451	0.341255	2.89941	1.48535	5.65967	0.00181224	0.627559	0.127257	0.627559	No Coloc	9191-8	1866	Non-Significant	Not
TNXB HXBL TNX TNXB1 TNXB2 XB	P22105	Malignant Non-melanoma Skin Cancer	Skin	rs45451301	34648354	Somalogic	0.051307	0.0164478	1.05265	1.01925	1.08713	0.00181228	0.0874649	0.000858146	0.0874649	No Coloc	5698-60	1998	Non-Significant	Not
TNFRSF21	O75509	Triple Negative Breast Cancer	Breast	rs6458555	34648354	Somalogic	0.37026	0.118714	1.44811	1.14749	1.82748	0.00181515	0.495402	0.0604265	0.495402	No Coloc	5404-53	1913	Non-Significant	Not
DR6	O75509	Triple Negative Breast Cancer	Breast	rs6458555	34857953	Somalogic	0.48807	0.156487	1.62917	1.19884	2.21396	0.00181515	0.48142	0.0725277	0.48142	No Coloc	5404-53	1913	Non-Significant	Not
UROD	P06132	Luminal A Breast Cancer	Breast	rs8681	34648354	Somalogic	0.0578797	0.0185647	1.05959	1.02173	1.09885	0.00182249	0.421611	0.111323	0.421611	No Coloc	19289-29	1913	Non-Significant	Not
SWP70	Q9UH65	ER+ Breast Cancer	Breast	rs12271923	34857953	Somalogic	0.0727273	0.0233333	1.07544	1.02736	1.12576	0.00182774	0.19501	0.00251714	0.19501	No Coloc	13552-7	1916	Non-Significant	Not
CXCL1_GRO_GRO1_GROA_MGSA_SCYB1	P09341	ER- Breast Cancer	Breast	rs114411394	34648354	Somalogic	0.321225	0.103063	1.37882	1.12662	1.68747	0.00182842	0.0133462	0.00276941	0.0133462	No Coloc	2985-35	1915	Non-Significant	Not
NKG2D ligand 1	Q9BZM6	Lung Squamous	Lung	rs76976204	Reclaimed from cis pQTL screen	Somalogic	-0.719481	0.230919	0.487005	0.309722	0.765765	0.00183489	0.0220698	0.0549533	0.0549533	No Coloc		1862	Non-Significant	Not
FJX1	Q86VR8	Breast Cancer	Breast	rs11033388	34648354	Somalogic	-0.0880664	0.0282658	0.9157	0.866349	0.967862	0.0018354	0.232709	0.14773	0.232709	No Coloc	7921-65	1923	Non-Significant	Not
VWC2_UNQ739_PRO1434	Q2TAL6	Oral Cavity Cancer	Head and Neck	rs10269783	34648354	Somalogic	-0.792414	0.254414	0.452751	0.274978	0.745454	0.00184157	0.612558	0.372691	0.612558	No Coloc	15308-108	1877	Non-Significant	Not
FAS	P25445	Bladder Cancer	Bladder	rs4934436	33067605	Olink	0.516588	0.165898	1.6763	1.21098	2.32042	0.00184641	0.00695579	2.08e-06	0.00695579	No Coloc		1724	Non-Significant	Not
TFPI_-2	P48307	Breast Cancer	Breast	rs62466701	34857953	Somalogic	0.500238	0.160654	1.64911	1.20365	2.25945	0.00184712	0.478275	0.987352	0.987352	Coloc_Cond	9233-71	1923	Non-Significant	Not
ACADVL	P49748	ER- Breast Cancer	Breast	rs9646410	34648354	Somalogic	-0.361	0.116	0.696979	0.555237	0.874905	0.00185781	0.392896	0.46863	0.46863	No Coloc	19262-219	1915	Non-Significant	Not
NRP1	O14786	Lung Cancer	Lung	rs2228637	34857953	Somalogic	-0.567409	0.182388	0.566993	0.396576	0.810642	0.00186454	0.0384783	0.0158967	0.0384783	No Coloc	5542-22	1857	Non-Significant	Not
IL-1Rrp2	Q9HB29	Lung Ever	Lung	rs3917265	34857953	Somalogic	-0.291467	0.0937	0.747167	0.621811	0.897794	0.00186683	0.460592	0.240285	0.460592	No Coloc	2994-71	1867	Non-Significant	Not
A disintegrin and metalloproteinase with thrombospondin motifs 4	O75173	Clear Cell Ovarian Cancer	Ovarian	rs11585858	Reclaimed from cis pQTL screen	Somalogic	1.25212	0.402707	3.49773	1.58853	7.70155	0.00187567	0.236301	0.0170083	0.236301	No Coloc		1933	Non-Significant	Not
Aminopeptidase	Q9Y646	Clear Cell Ovarian Cancer	Ovarian	rs4735446	34857953	Somalogic	-2.28071	0.733571	0.102211	0.02427	0.430454	0.00187686	0.0684315	0.00337463	0.0684315	No Coloc	9394-19	1933	Non-Significant	Not
PCSK9_NARC1_PSEC0052	Q8NBP7	Head and Neck Cancer	Head and Neck	rs11591147	34648354	Somalogic	-0.374403	0.120427	0.6877	0.543112	0.87078	0.00187744	0.665054	0.486498	0.665054	No Coloc		1876	Non-Significant	Not
TIE1	P35590	Lung Cancer	Lung	rs3120276	34648354	Somalogic	0.113292	0.036475	1.11996	1.04269	1.20296	0.00189621	0.362819	0.508739	0.508739	No Coloc	2844-53	1857	Non-Significant	Not
FUMH	P07954	ER+ Breast Cancer	Breast	rs6678766	34857953	Somalogic	-0.176	0.0566667	0.838618	0.750462	0.93713	0.00189712	0.327722	0.00348542	0.327722	No Coloc	13384-110	1916	Non-Significant	Not
SHAN3	Q9BYB0	Luminal B-HER2 Neg Breast Cancer	Breast	rs9616896	34857953	Somalogic	-0.174497	0.0561879	0.83988	0.752296	0.937659	0.00189896	0.0152435	0.0313934	0.0313934	No Coloc	13242-134	1913	Non-Significant	Not
Prostasin	Q16651	Renal Cancer	Kidney	rs55667375	34857953	Somalogic	1.08167	0.348333	2.94959	1.49023	5.83807	0.0019011	0.528995	0.0653658	0.528995	No Coloc	15513-108	1973	Non-Significant	Not
RGS18_RGS13	Q9NS28	Lung Cancer	Lung	rs1175169	34648354	Somalogic	0.228165	0.0734902	1.25629	1.08776	1.45093	0.00190471	0.374836	0.516574	0.516574	No Coloc	13982-33	1857	Non-Significant	Not
TNFRSF1B	P20333	Ovarian Cancer	Ovarian	rs472093	34648354	Somalogic	-0.313314	0.10093	0.73102	0.599813	0.890929	0.00190754	0.0320573	0.00606785	0.0320573	No Coloc	8368-102	1932	Non-Significant	Not
cSHMT	P34896	ER+ Breast Cancer	Breast	rs651234	34857953	Somalogic	0.0362121	0.0116667	1.03688	1.01343	1.06086	0.0019099	0.272963	0.00317488	0.272963	No Coloc	12334-25	1916	Non-Significant	Not
RMDN1	Q6N086	Endometrial Cancer	Endometrial	rs11781016	32895551	Somalogic	-0.149809	0.0482687	0.860873	0.783162	0.946294	0.00191156	0.37799	0.202211	0.37799	No Coloc	7096-30	1958	Non-Significant	Not
RCL	O43598	ER- Breast Cancer	Breast	rs144767533	34857953	Somalogic	0.356875	0.115	1.42886	1.14051	1.79011	0.00191401	0.496629	0.129423	0.496629	No Coloc	17785-11	1915	Non-Significant	Not
SCG3	Q8WXD2	ER+ Breast Cancer	Breast	rs8029731	34857953	Somalogic	0.0587234	0.0189362	1.06048	1.02184	1.10058	0.00192788	0.366533	0.00315778	0.366533	No Coloc	7957-2	1916	Non-Significant	Not
Ribonucleoside-diphosphate reductase large subunit	P23921	Clear Cell Ovarian Cancer	Ovarian	rs148150385	Reclaimed from cis pQTL screen	Somalogic	1.57073	0.506519	4.81016	1.78239	12.9813	0.00192849	0.192392	0.0937217	0.192392	No Coloc		1933	Non-Significant	Not
ANGL4	Q9BY76	ER- Breast Cancer	Breast	rs116843064	34857953	Somalogic	-0.4225	0.13625	0.655406	0.501802	0.85603	0.00192922	0.671481	0.919199	0.919199	Coloc_Cond	3796-79	1915	Non-Significant	Not
Angiopoietin-related protein 4	Q9BY76	ER- Breast Cancer	Breast	rs116843064	Reclaimed from cis pQTL screen	Somalogic	-0.281608	0.0908144	0.754569	0.631534	0.901575	0.00192922	0.499175	0.514585	0.514585	No Coloc	3796-79	1915	Non-Significant	Not
CYTL1_C4orf4_UNQ1942_PRO4425	Q9NRR1	Bladder Cancer	Bladder	rs62291577	34648354	Somalogic	0.308594	0.0995197	1.36151	1.12023	1.65475	0.00192976	0.641352	0.923448	0.923448	Coloc_Cond	8402-22	1724	Non-Significant	Not
ABO	A0A087X0C2	Lung Cancer	Lung	rs576125	34648354	Somalogic	-0.0248546	0.00802541	0.975452	0.960228	0.990917	0.001955	0.296884	0.740458	0.740458	Coloc_Cond	9253-52	1857	Non-Significant	Not
BPI	P17213	Endometrioid Ovarian Cancer	Ovarian	rs142680289	34857953	Somalogic	-0.296	0.0955846	0.743787	0.616716	0.897041	0.00195666	0.1386	0.0263412	0.1386	No Coloc	4126-22	1932	Non-Significant	Not
IL17B	Q9UHF5	High/Low Grade Serous Ovarian Cancer	Ovarian	rs6862301	34648354	Somalogic	0.3875	0.125152	1.47329	1.15281	1.88287	0.00195987	0.473804	0.818738	0.818738	Coloc_Cond	3499-77	1932	Non-Significant	Not
MICA/B	Q29980	Malignant Non-melanoma Skin Cancer	Skin	rs41273040	34857953	Somalogic	-0.156066	0.0504112	0.855503	0.775016	0.944349	0.00196249	5.33596e-09	0.000472195	0.000472195	No Coloc	5102-55	1998	Non-Significant	Not
Factor_B	P00751	Oropharygneal Cancer	Head and Neck	rs1048709	34857953	Somalogic	1.14322	0.369432	3.13687	1.52065	6.47087	0.00197116	0.0241279	0.00483783	0.0241279	No Coloc	4129-72	1876	Non-Significant	Not
ACADVL	P49748	Breast Cancer	Breast	rs9646410	34648354	Somalogic	-0.190721	0.0616334	0.826363	0.732331	0.932469	0.00197185	0.305528	0.173558	0.305528	No Coloc	19262-219	1923	Non-Significant	Not
RSPO3	Q9BXY4	ER+ Breast Cancer	Breast	rs2489623	32895551	Somalogic	-0.0859259	0.0277778	0.917662	0.869036	0.969009	0.00197922	0.252915	0.0714733	0.252915	No Coloc	13094-75	1916	Non-Significant	Not
Prostate and testis expressed protein 1	Q8WXA2	High/Low Grade Serous Ovarian Cancer	Ovarian	rs147910794	Reclaimed from cis pQTL screen	Somalogic	-0.55036	0.177986	0.576742	0.40689	0.817497	0.00198707	0.0419208	0.0717743	0.0717743	No Coloc		1932	Non-Significant	Not
CLMP_ACAM_ASAM_UNQ318_PRO363	Q9H6B4	ER+ Breast Cancer	Breast	rs2155572	34648354	Somalogic	-0.109302	0.0353488	0.896459	0.836452	0.960772	0.00198742	0.277493	0.00332482	0.277493	No Coloc	10440-26	1916	Non-Significant	Not
SELL_LNHR_LYAM1	P14151	Breast Cancer	Breast	rs3917775	34648354	Somalogic	-0.0638931	0.020667	0.938105	0.900865	0.976885	0.00199109	0.247896	0.515212	0.515212	No Coloc	4831-4	1923	Non-Significant	Not
CBL	P22681	High Grade Serous Ovarian Cancer	Ovarian	rs73564493	34857953	Somalogic	-0.355692	0.115077	0.700688	0.559203	0.877971	0.00199545	0.538193	0.101586	0.538193	No Coloc	12016-60	1933	Non-Significant	Not
UROD	P06132	Breast Cancer	Breast	rs8681	34648354	Somalogic	0.0434406	0.0140575	1.0444	1.01601	1.07357	0.00200012	0.340573	0.170859	0.340573	No Coloc	19289-29	1923	Non-Significant	Not
CNP	P09543	Luminal B-HER2 Neg Breast Cancer	Breast	rs11079027	34648354	Somalogic	-0.496696	0.160778	0.608538	0.444049	0.83396	0.00200614	0.510882	0.96436	0.96436	Coloc_Cond	6609-22	1913	Non-Significant	Not
Myeloperoxidase	P05164	Luminal A Breast Cancer	Breast	rs56378716	34857953	Somalogic	-0.196655	0.063662	0.821474	0.72511	0.930645	0.00200801	0.0105602	0.0029945	0.0105602	No Coloc	2580-83	1913	Non-Significant	Not
MPO	P05164	Luminal A Breast Cancer	Breast	rs56378716	34648354	Somalogic	-0.154127	0.0498947	0.857163	0.777306	0.945224	0.00200801	0.0105584	0.00385921	0.0105584	No Coloc	2580-83	1913	Non-Significant	Not
KLC1	Q07866	Lung Cancer	Lung	rs12884809	34857953	Somalogic	0.330922	0.107147	1.39225	1.12853	1.71761	0.00201187	0.402126	0.598891	0.598891	No Coloc	12656-1	1857	Non-Significant	Not
ATS13	Q76LX8	Oral Cavity Cancer	Head and Neck	rs7872815	34857953	Somalogic	-0.442588	0.143345	0.642372	0.48503	0.850755	0.00201804	0.0951793	0.0443046	0.0951793	No Coloc	3175-51	1877	Non-Significant	Not
PLXNB2	O15031	Lung Cancer	Lung	rs28573806	32895551	Somalogic	0.0583827	0.0189182	1.06012	1.02153	1.10017	0.00202823	0.184875	0.00696012	0.184875	No Coloc	9216-100	1857	Non-Significant	Not
sLeptin_R	P48357	Triple Negative Breast Cancer	Breast	rs12069188	34857953	Somalogic	-0.150153	0.0486652	0.860576	0.782285	0.946704	0.00203262	0.00952726	0.00182942	0.00952726	No Coloc	5400-52	1913	Non-Significant	Not
PSAPL1	Q6NUJ1	Luminal B-HER2 Neg Breast Cancer	Breast	rs4484302	34648354	Somalogic	-0.121532	0.0394055	0.885563	0.819741	0.95667	0.00204149	0.502767	3.94521e-05	0.502767	No Coloc	8814-33	1913	Non-Significant	Not
NOE1	Q99784	ER- Breast Cancer	Breast	rs9410013	34857953	Somalogic	-0.9175	0.2975	0.399517	0.222996	0.715767	0.00204215	0.0179749	0.000140755	0.0179749	No Coloc	5703-26	1915	Non-Significant	Not
OMGP	P23515	Luminal A Breast Cancer	Breast	rs12449302	34857953	Somalogic	-0.306534	0.099425	0.735993	0.605678	0.894347	0.00204879	0.458563	0.327512	0.458563	No Coloc	16908-5	1913	Non-Significant	Not
FGF2	P09038	Luminal A Breast Cancer	Breast	rs2922979	34648354	Somalogic	-0.0374815	0.0121575	0.963212	0.940531	0.98644	0.00204925	0.328861	0.0895632	0.328861	No Coloc		1913	Non-Significant	Not
FGF2	P09038	Luminal A Breast Cancer	Breast	rs2922979	34648354	Somalogic	-0.0374815	0.0121575	0.963212	0.940531	0.98644	0.00204925	0.328861	0.0895632	0.328861	No Coloc	3025-50	1913	Non-Significant	Not
GSR	P00390	Lung Cancer	Lung	rs4733505	34648354	Somalogic	0.201416	0.0653345	1.22313	1.07612	1.39023	0.00205032	0.347112	0.550721	0.550721	No Coloc	19273-3	1857	Non-Significant	Not
Glutathione_reductase	P00390	Lung Cancer	Lung	rs4733505	34857953	Somalogic	0.274658	0.0890925	1.31608	1.10521	1.56718	0.00205032	0.35603	0.480731	0.480731	No Coloc	19273-3	1857	Non-Significant	Not
Factor_B	P00751	Lung Squamous	Lung	rs1048709	34857953	Somalogic	0.546675	0.177336	1.7275	1.2203	2.44551	0.00205125	2.44275e-11	0.0526516	0.0526516	No Coloc	4129-72	1862	Non-Significant	Not
KLB	Q86Z14	Breast Cancer	Breast	rs2608817	34648354	Somalogic	0.0323574	0.0104976	1.03289	1.01185	1.05436	0.00205365	0.264814	0.443278	0.443278	No Coloc	19557-3	1923	Non-Significant	Not
UNC5B	Q8IZJ1	Luminal B Breast Cancer	Breast	rs78747281	34648354	Somalogic	-0.674128	0.218713	0.509601	0.331939	0.782352	0.00205443	0.68091	0.999001	0.999001	Coloc_Cond	15394-79	1913	Non-Significant	Not
PC	P11498	Breast Cancer	Breast	rs543191	34648354	Somalogic	-0.203655	0.066074	0.815743	0.716655	0.928532	0.00205454	0.16005	0.0822464	0.16005	No Coloc	13990-1	1923	Non-Significant	Not
TCN2	P20062	Malignant Non-melanoma Skin Cancer	Skin	rs4820885	32895551	Somalogic	-0.0404846	0.0131353	0.960324	0.935916	0.985369	0.00205524	0.0273816	0.000443373	0.0273816	No Coloc	5584-21	1998	Non-Significant	Not
TIG2	Q99969	Renal Cancer	Kidney	rs883138	34857953	Somalogic	-0.2552	0.0828	0.774762	0.658699	0.911274	0.00205528	0.577214	0.0353833	0.577214	No Coloc	3079-62	1973	Non-Significant	Not
FAM171B	Q6P995	Lung Small	Lung	rs76851721	34648354	Somalogic	0.532315	0.17276	1.70287	1.21374	2.38912	0.00206136	0.61759	0.153861	0.61759	No Coloc	8786-6	1866	Non-Significant	Not
MST1	G3XAK1	Breast Cancer	Breast	rs193190126	34648354	Somalogic	0.0497595	0.016151	1.05102	1.01827	1.08482	0.00206381	0.00876185	0.00146474	0.00876185	No Coloc	4407-10	1923	Non-Significant	Not
ANP	P01160	ER+ Breast Cancer	Breast	rs145488887	34857953	Somalogic	0.381538	0.123846	1.46454	1.14889	1.8669	0.00206483	0.232448	0.00315567	0.232448	No Coloc	5443-62	1916	Non-Significant	Not
PDK2_PDHK2	Q15119	Luminal A Breast Cancer	Breast	rs111564639	34648354	Somalogic	-0.168583	0.0547218	0.844861	0.758936	0.940514	0.00206493	0.546336	0.100725	0.546336	No Coloc	12651-21	1913	Non-Significant	Not
ARPC1B	O15143	Pancreatic Cancer	Pancreas	rs75944999	34648354	Somalogic	-0.575704	0.186972	0.562309	0.389781	0.811201	0.0020763	0.635284	0.248749	0.635284	No Coloc	12689-56	1903	Non-Significant	Not
SHMT1	P34896	ER+ Breast Cancer	Breast	rs4398149	34648354	Somalogic	0.0269932	0.00876993	1.02736	1.00985	1.04517	0.00208449	0.257009	0.00354829	0.257009	No Coloc	12334-25	1916	Non-Significant	Not
C3	P01024	Lung Adenocarcinoma	Lung	rs11569415	34648354	Somalogic	0.295476	0.096	1.34377	1.11329	1.62196	0.00208483	0.596781	0.859268	0.859268	Coloc_Cond	5803-24	1866	Non-Significant	Not
ACADV	P49748	ER- Breast Cancer	Breast	rs507506	34857953	Somalogic	-0.714	0.232	0.489682	0.310764	0.771607	0.00208684	0.434482	0.221551	0.434482	No Coloc	19262-219	1915	Non-Significant	Not
TRML2	Q5T2D2	ER- Breast Cancer	Breast	rs13207171	34857953	Somalogic	-0.0736842	0.0239474	0.928965	0.88637	0.973607	0.00209149	0.366362	0.338847	0.366362	No Coloc	5736-1	1915	Non-Significant	Not
kallikrein_13	Q9UKR3	Endometrial Cancer	Endometrial	rs7253169	34857953	Somalogic	0.418629	0.136079	1.51988	1.16406	1.98446	0.00209547	0.00983737	0.000760913	0.00983737	No Coloc	11152-46	1958	Non-Significant	Not
IL1RL1	Q01638	Triple Negative Breast Cancer	Breast	rs10179654	34648354	Somalogic	-0.0645467	0.0209824	0.937492	0.899719	0.976851	0.00209638	0.371112	0.0348111	0.371112	No Coloc	4234-8	1913	Non-Significant	Not
ANP	P01160	Lung Small	Lung	rs145488887	34857953	Somalogic	1.48562	0.483077	4.4177	1.71393	11.3867	0.00210273	0.443715	0.141283	0.443715	No Coloc	5443-62	1866	Non-Significant	Not
amyloid_precursor_protein	P05067	Endometrioid Ovarian Cancer	Ovarian	rs439826	34857953	Somalogic	1.15938	0.377	3.18794	1.52265	6.6745	0.00210315	0.55921	0.103566	0.55921	No Coloc	3171-57	1932	Non-Significant	Not
PGM1	B7Z6C2	Triple Negative Breast Cancer	Breast	rs1126728	32895551	Somalogic	-0.211094	0.0686454	0.809698	0.707768	0.926307	0.00210406				Full Data Not Available	9173-21	1913	Non-Significant	Not
2',3'-cyclic-nucleotide 3'-phosphodiesterase	P09543	Luminal B-HER2 Neg Breast Cancer	Breast	rs55955100	Reclaimed from cis pQTL screen	Somalogic	-0.347475	0.113003	0.70647	0.566114	0.881625	0.00210561	0.481884	0.999001	0.999001	Coloc_Cond		1913	Non-Significant	Not
EMILIN3_C20orf130_EMILIN5	Q9NT22	Breast Cancer	Breast	rs4810315	34648354	Somalogic	0.0845122	0.0274867	1.08819	1.03111	1.14842	0.00210744	0.00859633	0.0739915	0.0739915	No Coloc	8773-172	1923	Non-Significant	Not
TREM2	Q9NZC2	Lung Squamous	Lung	rs114812713	32895551	Somalogic	-0.526694	0.171306	0.590554	0.422125	0.826186	0.00210793				Full Data Not Available		1862	Non-Significant	Not
FSTL1	Q12841	Lung Squamous	Lung	rs1147707	32895551	Somalogic	-0.311826	0.101429	0.732109	0.600119	0.893129	0.00210982	0.513079	0.484014	0.513079	No Coloc	13112-179	1862	Non-Significant	Not
Follistatin-related protein 1	Q12841	Lung Squamous	Lung	rs1147707	Reclaimed from cis pQTL screen	Somalogic	-0.628111	0.204309	0.533599	0.357523	0.79639	0.00210982	0.0557136	0.0481656	0.0557136	No Coloc	13112-179	1862	Non-Significant	Not
FSTL1_FRP	Q12841	Lung Squamous	Lung	rs1147707	34648354	Somalogic	-0.209837	0.0682548	0.810716	0.709201	0.926763	0.00210982	0.51359	0.489058	0.51359	No Coloc	13112-179	1862	Non-Significant	Not
C-C motif chemokine 28	Q9NRJ3	Head and Neck Cancer	Head and Neck	rs112508860	Reclaimed from cis pQTL screen	Somalogic	-0.939063	0.305497	0.390994	0.214845	0.711564	0.00211287	0.191714	0.0665549	0.191714	No Coloc		1876	Non-Significant	Not
Histidyl-tRNA_synthetase-related	Q8TEA8	Renal Cancer	Kidney	rs6081231	34857953	Somalogic	-0.295	0.096	0.744532	0.616831	0.898669	0.00211978	0.486832	1.31733e-11	0.486832	No Coloc	19194-9	1973	Non-Significant	Not
ACP5	P13686	Pancreatic Cancer	Pancreas	rs79061565	32895551	Somalogic	-0.201651	0.0656347	0.81738	0.718712	0.929594	0.00212397	0.558107	0.000923821	0.558107	No Coloc	3232-28	1903	Non-Significant	Not
SCG3	Q8WXD2	Breast Cancer	Breast	rs1378892	32895551	Somalogic	0.045032	0.014661	1.04606	1.01643	1.07656	0.00212941	0.233135	0.110095	0.233135	No Coloc	7957-2	1923	Non-Significant	Not
Factor_B	P00751	Lung Cancer	Lung	rs1048709	34857953	Somalogic	0.257191	0.0837343	1.29329	1.09754	1.52396	0.00212973	2.22212e-21	2.83137e-13	2.83137e-13	No Coloc	4129-72	1857	Non-Significant	Not
Chymotrypsin-like elastase family member 2A	P08217	Lung Small	Lung	rs188524036	Reclaimed from cis pQTL screen	Somalogic	-0.943032	0.307119	0.389445	0.213315	0.711002	0.00213644	0.0410775	0.669414	0.669414	No Coloc		1866	Non-Significant	Not
GDI2	P50395	Luminal B Breast Cancer	Breast	rs60583998	34648354	Somalogic	-0.514033	0.167408	0.598078	0.430782	0.830345	0.00213666	0.552308	0.974155	0.974155	Coloc_Cond	2647-66	1913	Non-Significant	Not
NID2	Q14112	ER- Breast Cancer	Breast	rs1151582	32895551	Somalogic	-0.0887874	0.0289193	0.91504	0.864616	0.968404	0.00213933	0.418793	0.173684	0.418793	No Coloc	3633-70	1915	Non-Significant	Not
MMP-1	P03956	Triple Negative Breast Cancer	Breast	rs514921	34857953	Somalogic	-0.182778	0.0595604	0.832953	0.741177	0.936094	0.00214933	0.0195435	0.00142699	0.0195435	No Coloc	4924-32	1913	Non-Significant	Not
Dihydrolipoyl dehydrogenase, mitochondrial	P09622	Lung Squamous	Lung	rs10215427	Reclaimed from cis pQTL screen	Somalogic	0.485015	0.158102	1.6242	1.19141	2.21421	0.00215688	0.33379	0.101914	0.33379	No Coloc		1862	Non-Significant	Not
ICAM1	P05362	Lung Cancer	Lung	rs5498	34648354	Somalogic	0.0243926	0.00795374	1.02469	1.00884	1.04079	0.00216356	0.314771	0.999001	0.999001	Coloc_Cond	4342-10	1857	Non-Significant	Not
sICAM-1	P05362	Lung Cancer	Lung	rs5498	34857953	Somalogic	0.0255481	0.0083305	1.02588	1.00926	1.04277	0.00216356	0.314819	0.229624	0.314819	No Coloc	4342-10	1857	Non-Significant	Not
Dipeptidase 1	P16444	Breast Cancer	Breast	rs72813445	Reclaimed from cis pQTL screen	Somalogic	0.176756	0.05764	1.19334	1.06586	1.33607	0.00216538	0.0450797	0.0832561	0.0832561	No Coloc		1923	Non-Significant	Not
MATN3	O15232	ER- Breast Cancer	Breast	rs2006707	34857953	Somalogic	0.217273	0.0709091	1.24268	1.08144	1.42797	0.00218324	0.0114854	0.00173635	0.0114854	No Coloc	19361-78	1915	Non-Significant	Not
LIPR2	P54317	Pancreatic Cancer	Pancreas	rs7910135	34857953	Somalogic	0.0639604	0.0208911	1.06605	1.02328	1.11061	0.00220149	0.512953	0.0124619	0.512953	No Coloc	15471-29	1903	Non-Significant	Not
PNLIPRP2	P54317	Pancreatic Cancer	Pancreas	rs7910135	32895551	Somalogic	0.0666667	0.021775	1.06894	1.02428	1.11555	0.00220149				Full Data Not Available	15471-29	1903	Non-Significant	Not
RAGE	Q15109	Oropharygneal Cancer	Head and Neck	rs204993	33067605	Olink	-0.840693	0.274631	0.431412	0.251838	0.739031	0.00220477	0.0841776	0.000623976	0.0841776	No Coloc		1876	Non-Significant	Not
BPHL	Q86WA6	Invasive Mucinous Ovarian Cancer	Ovarian	rs9503407	34857953	Somalogic	1.28143	0.418619	3.60178	1.58556	8.18188	0.00220536	0.595719	2.20534e-05	0.595719	No Coloc	17813-21	1931	Non-Significant	Not
GGH	Q92820	HER2 Enrich Breast Cancer	Breast	rs12676348	34648354	Somalogic	0.15761	0.0514981	1.17071	1.05831	1.29505	0.00220962	0.594933	0.446219	0.594933	No Coloc	9370-69	1913	Non-Significant	Not
UROD	P06132	ER+ Breast Cancer	Breast	rs8681	34648354	Somalogic	0.0527383	0.0172414	1.05415	1.01913	1.09039	0.00222208	0.363181	0.00332675	0.363181	No Coloc	19289-29	1916	Non-Significant	Not
FUT5	Q11128	Breast Cancer	Breast	rs778805	34857953	Somalogic	0.037984	0.0124218	1.03871	1.01373	1.06431	0.00222936	0.0260836	0.00102715	0.0260836	No Coloc	4549-78	1923	Non-Significant	Not
CRAC1	Q9NQ79	Lung Cancer	Lung	rs684225	34857953	Somalogic	-0.0804094	0.0262977	0.922738	0.876382	0.971547	0.00223071	0.324679	0.455545	0.455545	No Coloc	5632-6	1857	Non-Significant	Not
BDH2	Q9BUT1	Pancreatic Cancer	Pancreas	rs2711897	34857953	Somalogic	-0.3315	0.1085	0.717846	0.580329	0.88795	0.00224836	0.504774	0.106509	0.504774	No Coloc	17329-2	1903	Non-Significant	Not
FUT5	Q11128	Breast Cancer	Breast	rs778809	34648354	Somalogic	0.0501078	0.0164011	1.05138	1.01812	1.08573	0.00224949	0.00509941	0.0302102	0.0302102	No Coloc	4549-78	1923	Non-Significant	Not
SERPINE2	P07093	HER2 Enrich Breast Cancer	Breast	rs68066031	32895551	Somalogic	-0.247143	0.0809049	0.781029	0.666499	0.91524	0.00225262	0.596459	0.998908	0.998908	Coloc_Cond	3217-74	1913	Non-Significant	Not
ECP	P12724	Lung Small	Lung	rs1763559	34857953	Somalogic	-0.39393	0.128969	0.674401	0.523766	0.868358	0.00225467	0.0375334	0.00572296	0.0375334	No Coloc	15576-158	1866	Non-Significant	Not
KNG1	P01042	HER2 Enrich Breast Cancer	Breast	rs5030111	34648354	Somalogic	-0.741446	0.242839	0.476424	0.295996	0.766836	0.00226379	0.0527251	1.02233e-18	0.0527251	No Coloc	7784-1	1913	Non-Significant	Not
FCN2_FCNL	Q15485	Lung Never	Lung	rs57136797	34648354	Somalogic	-0.301802	0.0988537	0.739485	0.609233	0.897584	0.00226557	0.643015	0.550809	0.643015	No Coloc	3313-21	1865	Non-Significant	Not
FCN2	Q15485	Lung Never	Lung	rs57136797	32895551	Somalogic	-0.260141	0.085208	0.770943	0.652366	0.911072	0.00226557	0.642509	0.189571	0.642509	No Coloc	3313-21	1865	Non-Significant	Not
SEM5A	Q13591	Luminal A Breast Cancer	Breast	rs71611368	34857953	Somalogic	-0.33204	0.108767	0.717459	0.579713	0.887935	0.00226738	0.0232499	0.00561604	0.0232499	No Coloc	13132-14	1913	Non-Significant	Not
TAPBP_NGS17_TAPA	O15533	ER- Breast Cancer	Breast	rs3135408	34648354	Somalogic	-0.0740426	0.0242553	0.928632	0.885518	0.973846	0.00226844	0.346433	0.475752	0.475752	No Coloc	12378-71	1915	Non-Significant	Not
GLRX3	O76003	ER+ Breast Cancer	Breast	rs12248841	34648354	Somalogic	-0.207143	0.0678571	0.812904	0.711669	0.928539	0.00226844	0.263753	0.00286211	0.263753	No Coloc	16596-25	1916	Non-Significant	Not
MMP1_CLG	P03956	Lung Never	Lung	rs1624909	34648354	Somalogic	-0.823211	0.269786	0.43902	0.258725	0.744955	0.00227814	0.0503301	0.0143814	0.0503301	No Coloc	4924-32	1865	Non-Significant	Not
TLR3	O15455	High/Low Grade Serous Ovarian Cancer	Ovarian	rs3775296	34857953	Somalogic	-0.255348	0.0836957	0.774647	0.657447	0.91274	0.0022815	0.00768213	0.0219836	0.0219836	No Coloc	16918-198	1932	Non-Significant	Not
IL16	Q14005	ER- Breast Cancer	Breast	rs58754882	34648354	Somalogic	0.0670391	0.0219739	1.06934	1.02426	1.1164	0.00228196	0.53948	0.608284	0.608284	No Coloc	2774-10	1915	Non-Significant	Not
SELL	P14151	Lung Ever	Lung	rs4987358	32895551	Somalogic	0.0992442	0.0325305	1.10434	1.03612	1.17704	0.00228229	0.401523	0.0252216	0.401523	No Coloc	4831-4	1867	Non-Significant	Not
CYTF	O76096	Oropharygneal Cancer	Head and Neck	rs73112274	34857953	Somalogic	-0.754147	0.247318	0.470412	0.289706	0.763834	0.00229372	0.020802	0.00600359	0.020802	No Coloc	3302-58	1876	Non-Significant	Not
DR6	O75509	Invasive Mucinous Ovarian Cancer	Ovarian	rs7748496	34857953	Somalogic	-2.12667	0.6975	0.119234	0.0303862	0.467869	0.00229616	0.619271	0.0743963	0.619271	No Coloc	5404-53	1931	Non-Significant	Not
RFESD	Q8TAC1	Malignant Non-melanoma Skin Cancer	Skin	rs75044039	34857953	Somalogic	0.459132	0.150633	1.5827	1.17809	2.12628	0.0023036	0.0931911	0.000722413	0.0931911	No Coloc	13603-7	1998	Non-Significant	Not
GGH	Q92820	HER2 Enrich Breast Cancer	Breast	rs74329104	34857953	Somalogic	0.226064	0.0741702	1.25366	1.08404	1.44982	0.0023044	0.627415	0.747218	0.747218	Coloc_Cond	9370-69	1913	Non-Significant	Not
CXCL16_SCYB16_SRPSOX_UNQ2759_PRO6714	Q9H2A7	Lung Cancer	Lung	rs1876444	34648354	Somalogic	-0.154045	0.0505448	0.857234	0.776381	0.946507	0.00230615	0.126252	0.206477	0.206477	No Coloc	2436-49	1857	Non-Significant	Not
SAT2	Q96F10	Lung Cancer	Lung	rs13894	34857953	Somalogic	-0.16066	0.0527261	0.851581	0.767971	0.944294	0.00231079	0.0235726	0.00907205	0.0235726	No Coloc	12524-18	1857	Non-Significant	Not
C1-Esterase_Inhibitor	P05155	Lung Squamous	Lung	rs11606706	34857953	Somalogic	-0.0930753	0.0305544	0.911125	0.858162	0.967356	0.00231743	0.486692	0.135814	0.486692	No Coloc	4479-14	1862	Non-Significant	Not
Osteopontin	P10451	Oral Cavity Cancer	Head and Neck	rs990862	34857953	Somalogic	-1.76034	0.57791	0.171986	0.0554072	0.533851	0.00231871	0.0846751	0.0280709	0.0846751	No Coloc	13113-7	1877	Non-Significant	Not
SELL_LNHR_LYAM1	P14151	Lung Ever	Lung	rs4140655	34648354	Somalogic	0.0922914	0.0302991	1.09668	1.03345	1.16378	0.00231899	0.44596	0.206932	0.44596	No Coloc	4831-4	1867	Non-Significant	Not
GZMM	P51124	Lung Cancer	Lung	rs16989724	32895551	Somalogic	-0.140732	0.0462047	0.868722	0.793507	0.951067	0.00232038	0.488424	0.948326	0.948326	Coloc_Cond	5704-74	1857	Non-Significant	Not
IGLO5	A6NGN9	Endometrial Cancer	Endometrial	rs273631	34857953	Somalogic	-0.986391	0.323899	0.37292	0.197655	0.703597	0.00232396	0.0250298	0.00268814	0.0250298	No Coloc	6478-2	1958	Non-Significant	Not
SERPING1_C1IN_C1NH	P05155	Lung Squamous	Lung	rs11606677	34648354	Somalogic	-0.0712527	0.0233975	0.931227	0.889486	0.974926	0.00232441	0.49587	0.183011	0.49587	No Coloc	4479-14	1862	Non-Significant	Not
Insulin-like growth factor-binding protein 1	P08833	Invasive Mucinous Ovarian Cancer	Ovarian	rs61009789	Reclaimed from cis pQTL screen	Somalogic	1.09777	0.360537	2.99748	1.47863	6.07647	0.00232818	0.128538	0.0268423	0.128538	No Coloc		1931	Non-Significant	Not
Beta-defensin 108B	Q8NET1	Malignant Non-melanoma Skin Cancer	Skin	rs117091688	Reclaimed from cis pQTL screen	Somalogic	0.254451	0.083624	1.28975	1.09477	1.51946	0.00234386	0.0886659	0.000560722	0.0886659	No Coloc		1998	Non-Significant	Not
RMDN1	Q6N086	Lung Cancer	Lung	rs11781016	32895551	Somalogic	-0.087395	0.0287234	0.916315	0.866154	0.969381	0.00234511	0.284878	0.372487	0.372487	No Coloc	7096-30	1857	Non-Significant	Not
Tenascin	P24821	Lung Small	Lung	rs10982683	34857953	Somalogic	1.1267	0.370333	3.08547	1.49309	6.37611	0.00234695	0.0561207	0.00879893	0.0561207	No Coloc	4155-3	1866	Non-Significant	Not
N-acetylglutamate synthase, mitochondrial	Q8N159	High Grade Serous Ovarian Cancer	Ovarian	rs76404643	Reclaimed from cis pQTL screen	Somalogic	-0.456795	0.150183	0.63331	0.471822	0.850069	0.00235325	0.207175	0.107583	0.207175	No Coloc		1933	Non-Significant	Not
FCN2_FCNL	Q15485	Lung Cancer	Lung	rs57136797	34648354	Somalogic	-0.0755356	0.0248459	0.927247	0.883174	0.973519	0.00236447	0.387726	0.999001	0.999001	Coloc_Cond	3313-21	1857	Non-Significant	Not
FCN2	Q15485	Lung Cancer	Lung	rs57136797	32895551	Somalogic	-0.0651087	0.0214162	0.936966	0.89845	0.977132	0.00236447	0.387245	0.331596	0.387245	No Coloc	3313-21	1857	Non-Significant	Not
TRML2	Q5T2D2	Luminal B Breast Cancer	Breast	rs13207171	34857953	Somalogic	-0.111872	0.0367988	0.894158	0.831938	0.961033	0.00236491	0.600244	0.993137	0.993137	Coloc_Cond	5736-1	1913	Non-Significant	Not
CYTF	O76096	Head and Neck Cancer	Head and Neck	rs73112274	34857953	Somalogic	-0.601476	0.197854	0.548002	0.371848	0.807604	0.00236573	0.0137151	0.0128452	0.0137151	No Coloc	3302-58	1876	Non-Significant	Not
Interleukin-36 gamma	Q9NZH8	Ovarian Cancer	Ovarian	rs116164461	Reclaimed from cis pQTL screen	Somalogic	0.426777	0.140411	1.53231	1.16366	2.01775	0.00236989	0.0894089	0.127376	0.127376	No Coloc		1932	Non-Significant	Not
TLR1	Q15399	ER- Breast Cancer	Breast	rs5743618	34648354	Somalogic	0.341593	0.112389	1.40719	1.12897	1.75396	0.00237073	0.339365	0.374378	0.374378	No Coloc	16324-38	1915	Non-Significant	Not
TLR1	Q15399	ER- Breast Cancer	Breast	rs5743618	34857953	Somalogic	0.275714	0.0907143	1.31747	1.10287	1.57383	0.00237073	0.285447	0.137766	0.285447	No Coloc	16324-38	1915	Non-Significant	Not
TNFSF12;TNFSF12-TNFSF13	O43508	Renal Cancer	Kidney	rs12941509	32895551	Somalogic	-0.158403	0.0521231	0.853506	0.770616	0.94531	0.00237346	0.497983	5.01e-43	0.497983	No Coloc	5939-42	1973	Non-Significant	Not
APOA5	Q6Q788	ER+ Breast Cancer	Breast	rs3135506	34648354	Somalogic	-0.0314728	0.0103564	0.969017	0.949546	0.988888	0.00237396	0.395072	0.00530623	0.395072	No Coloc	15363-32	1916	Non-Significant	Not
PLXNB2_KIAA0315	O15031	Lung Cancer	Lung	rs28578714	34648354	Somalogic	0.0513773	0.0169071	1.05272	1.01841	1.08819	0.00237516	0.172928	0.944245	0.944245	Coloc_Cond	9216-100	1857	Non-Significant	Not
AMY2A	P04746	Lung Squamous	Lung	rs75199337	34648354	Somalogic	-0.169437	0.0557597	0.84414	0.756747	0.941625	0.00237597	0.0587608	0.0308769	0.0587608	No Coloc	18917-53	1862	Non-Significant	Not
AMY2A	P04746	Lung Squamous	Lung	rs75199337	34648354	Somalogic	-0.169437	0.0557597	0.84414	0.756747	0.941625	0.00237597	0.0587608	0.0308769	0.0587608	No Coloc	18917-53	1862	Non-Significant	Not
AMY2B	P04746	Lung Squamous	Lung	rs75199337	34648354	Somalogic	-0.164971	0.05429	0.847918	0.762327	0.943119	0.00237597	0.0587608	0.0308769	0.0587608	No Coloc	18917-53	1862	Non-Significant	Not
AMY2B	P04746	Lung Squamous	Lung	rs75199337	34648354	Somalogic	-0.164971	0.05429	0.847918	0.762327	0.943119	0.00237597	0.0587608	0.0308769	0.0587608	No Coloc	18917-53	1862	Non-Significant	Not
Membrane-associated guanylate kinase, WW and PDZ domain-containing protein 2	Q86UL8	ER- Breast Cancer	Breast	rs112301914	Reclaimed from cis pQTL screen	Somalogic	-0.415773	0.136834	0.65983	0.504611	0.862795	0.00237748	0.0249769	0.751057	0.751057	Coloc_Cond		1915	Non-Significant	Not
EPHB1_ELK_EPHT2_HEK6_NET	P54762	Head and Neck Cancer	Head and Neck	rs73227034	34648354	Somalogic	0.405353	0.133495	1.49983	1.15454	1.94839	0.00239374	0.571114	0.179286	0.571114	No Coloc	17680-12	1876	Non-Significant	Not
EPHB1	P54762	Head and Neck Cancer	Head and Neck	rs73227034	34857953	Somalogic	0.426319	0.1404	1.53161	1.16315	2.01678	0.00239374	0.587811	0.164353	0.587811	No Coloc	17680-12	1876	Non-Significant	Not
IL-18	Q14116	Lung Adenocarcinoma	Lung	rs75649625	32895551	Olink	-0.190352	0.0626897	0.826668	0.731087	0.934747	0.00239413	0.483886	0.245058	0.483886	No Coloc		1866	Non-Significant	Not
DUSP13	Q6B8I1	Head and Neck Cancer	Head and Neck	rs6480771	32895551	Somalogic	0.274142	0.0903246	1.3154	1.10198	1.57016	0.00240474	0.458468	0.0717544	0.458468	No Coloc	6525-17	1876	Non-Significant	Not
PSGL-1	Q14242	Lung Never	Lung	rs11114010	33067605	Olink	-0.262333	0.0864447	0.769255	0.649362	0.911284	0.00240784	0.528318	0.998999	0.998999	Coloc_Cond		1865	Non-Significant	Not
LGP2	Q96C10	Oral Cavity Cancer	Head and Neck	rs28459794	34857953	Somalogic	0.947599	0.31228	2.57951	1.39868	4.75724	0.00240974	0.0376071	0.0192028	0.0376071	No Coloc	14012-17	1877	Non-Significant	Not
SEMA4D_C9orf164_CD100_SEMAJ	Q92854	Ovarian Cancer	Ovarian	rs45464494	34648354	Somalogic	0.0491153	0.016193	1.05034	1.01753	1.08421	0.00242045	0.480563	0.904506	0.904506	Coloc_Cond		1932	Non-Significant	Not
SEMA4D	Q92854	Ovarian Cancer	Ovarian	rs45464494	32895551	Somalogic	0.0573396	0.0189045	1.05902	1.02049	1.09899	0.00242045				Full Data Not Available		1932	Non-Significant	Not
kallikrein_13	Q9UKR3	Lung Adenocarcinoma	Lung	rs3760739	34857953	Somalogic	-0.116633	0.0384591	0.889912	0.825297	0.959586	0.00242422	0.510612	0.335044	0.510612	No Coloc	11152-46	1866	Non-Significant	Not
KLK13	Q9UKR3	Lung Adenocarcinoma	Lung	rs3760739	32895551	Somalogic	-0.132264	0.0436134	0.87611	0.80433	0.954296	0.00242422				Full Data Not Available	11152-46	1866	Non-Significant	Not
CPNE1	Q99829	Ovarian Cancer	Ovarian	rs12481228	32895551	Somalogic	-0.0677687	0.0223644	0.934477	0.894399	0.97635	0.00244387	0.471986	0.262523	0.471986	No Coloc	5346-24	1932	Non-Significant	Not
ADH6	P11766	Breast Cancer	Breast	rs62325239	34648354	Somalogic	0.11776	0.0388638	1.12497	1.04246	1.21401	0.00244498	0.359307	0.188112	0.359307	No Coloc	11369-23	1923	Non-Significant	Not
ADH6	P11766	Breast Cancer	Breast	rs62325239	34648354	Somalogic	0.11776	0.0388638	1.12497	1.04246	1.21401	0.00244498	0.359307	0.188112	0.359307	No Coloc	11369-23	1923	Non-Significant	Not
ADH5_ADHX_FDH	P11766	Breast Cancer	Breast	rs62325239	34648354	Somalogic	0.082838	0.0273386	1.08637	1.02969	1.14617	0.00244498	0.359307	0.188112	0.359307	No Coloc	11369-23	1923	Non-Significant	Not
ADH5_ADHX_FDH	P11766	Breast Cancer	Breast	rs62325239	34648354	Somalogic	0.082838	0.0273386	1.08637	1.02969	1.14617	0.00244498	0.359307	0.188112	0.359307	No Coloc	11369-23	1923	Non-Significant	Not
MYZAP	P0CAP1	Lung Adenocarcinoma	Lung	rs4774967	34857953	Somalogic	-0.769892	0.2541	0.463063	0.281414	0.761964	0.00244652	0.446337	0.325534	0.446337	No Coloc	9964-10	1866	Non-Significant	Not
CNTN2_AXT_TAG1_TAX1	Q02246	Endometrial Cancer	Endometrial	rs2071533	34648354	Somalogic	-0.0759529	0.0250713	0.92686	0.882415	0.973543	0.00244976	0.511964	3.37043e-06	0.511964	No Coloc	3296-92	1958	Non-Significant	Not
CNTN2	Q02246	Endometrial Cancer	Endometrial	rs2071533	32895551	Somalogic	-0.0915772	0.0302287	0.912491	0.859998	0.968188	0.00244976	0.512506	0.354342	0.512506	No Coloc	3296-92	1958	Non-Significant	Not
LAG-3	P18627	Lung Small	Lung	rs2301333	34857953	Somalogic	-1.88339	0.621733	0.152074	0.0449599	0.514382	0.00245161	0.015928	0.00681228	0.015928	No Coloc	9950-229	1866	Non-Significant	Not
Protein FAM171B	Q6P995	Lung Small	Lung	rs11679597	Reclaimed from cis pQTL screen	Somalogic	0.773974	0.255551	2.16837	1.31402	3.57818	0.00245647	0.539582	0.106977	0.539582	No Coloc		1866	Non-Significant	Not
ARL3	P36405	Malignant Non-melanoma Skin Cancer	Skin	rs8354	34857953	Somalogic	0.219533	0.0725017	1.24549	1.08051	1.43568	0.00246205	0.0444677	0.0009271	0.0444677	No Coloc	12571-14	1998	Non-Significant	Not
TXN4B	Q9NX01	Endometrial Cancer	Endometrial	rs116891509	34857953	Somalogic	-0.3816	0.12604	0.682768	0.533318	0.874099	0.00246491	0.571827	0.474678	0.571827	No Coloc	15316-262	1958	Non-Significant	Not
FAM171B	Q6P995	Lung Small	Lung	rs10931256	32895551	Somalogic	0.322685	0.106676	1.38083	1.1203	1.70194	0.00248705	0.600574	0.131425	0.600574	No Coloc	8851-42	1866	Non-Significant	Not
Tenascin-X	P22105	Lung Cancer	Lung	rs2856448	34857953	Somalogic	-0.0954459	0.0315563	0.908968	0.854451	0.966963	0.00248945	8.67082e-24	7.87597e-10	7.87597e-10	No Coloc	5698-60	1857	Non-Significant	Not
LRIG1	Q96JA1	High Grade Serous Ovarian Cancer	Ovarian	rs73095693	34648354	Somalogic	-0.530645	0.175484	0.588225	0.417031	0.829695	0.00249541	0.718433	0.747036	0.747036	Coloc_Both	18831-6	1933	Non-Significant	Not
MMP1_CLG	P03956	Renal Cancer	Kidney	rs17297226	34648354	Somalogic	-0.376163	0.124419	0.686491	0.537932	0.876076	0.00249981	0.0278348	0.00740008	0.0278348	No Coloc		1973	Non-Significant	Not
MMP-1	P03956	Renal Cancer	Kidney	rs17297226	33067605	Olink	-0.431333	0.142667	0.649642	0.491172	0.85924	0.00249981	0.0276761	6.5e-39	0.0276761	No Coloc		1973	Non-Significant	Not
SEM3G	Q9NS98	Oral Cavity Cancer	Head and Neck	rs61734638	34857953	Somalogic	-2.05725	0.68045	0.127805	0.0336774	0.48502	0.00249983	0.035694	0.0407037	0.0407037	No Coloc	5628-21	1877	Non-Significant	Not
kallikrein 13	O43240	Lung Adenocarcinoma	Lung	rs11669237	Reclaimed from cis pQTL screen	Somalogic	-0.291711	0.0965066	0.746984	0.618249	0.902526	0.00250525				Full Data Not Available	6227-1	1866	Non-Significant	Not
kallikrein_10	O43240	Lung Adenocarcinoma	Lung	rs11669237	34857953	Somalogic	-0.406601	0.134515	0.66591	0.51158	0.866797	0.00250525	0.0253009	0.00462645	0.0253009	No Coloc	6227-1	1866	Non-Significant	Not
CRLF1_UNQ288_PRO327	O75462	Oropharygneal Cancer	Head and Neck	rs4808828	34648354	Somalogic	0.508202	0.168139	1.6623	1.1956	2.31117	0.00250682	0.683493	0.700471	0.700471	Coloc_Cond	14747-9	1876	Non-Significant	Not
AMPE	Q07075	ER+ Breast Cancer	Breast	rs17623554	34857953	Somalogic	0.264375	0.0875	1.30262	1.09732	1.54632	0.00251585	0.0277147	0.0031117	0.0277147	No Coloc	15558-63	1916	Non-Significant	Not
CBL	P22681	High/Low Grade Serous Ovarian Cancer	Ovarian	rs76683040	34648354	Somalogic	-0.224304	0.0742532	0.799072	0.690845	0.924255	0.0025211	0.141336	0.192847	0.192847	No Coloc	12016-60	1932	Non-Significant	Not
OMGP	P23515	Breast Cancer	Breast	rs12449302	34857953	Somalogic	-0.228166	0.0755613	0.795992	0.68642	0.923056	0.00253102	0.335266	0.427974	0.427974	No Coloc	16908-5	1923	Non-Significant	Not
ICAM5	Q9UMF0	Lung Squamous	Lung	rs281440	34648354	Somalogic	-0.0879458	0.0291285	0.915811	0.86499	0.969617	0.0025341	0.511562	0.392478	0.511562	No Coloc	8245-27	1862	Non-Significant	Not
Factor_B	P00751	Oral Cavity Cancer	Head and Neck	rs1048709	34857953	Somalogic	1.04251	0.34549	2.83632	1.44101	5.58267	0.00254888	0.00651626	0.00199242	0.00651626	No Coloc	4129-72	1877	Non-Significant	Not
cSHMT	P34896	ER- Breast Cancer	Breast	rs651234	34857953	Somalogic	0.0539394	0.0178788	1.05542	1.01908	1.09306	0.00255333	0.367096	0.122655	0.367096	No Coloc	12334-25	1915	Non-Significant	Not
SHMT1	P34896	ER- Breast Cancer	Breast	rs4398149	34648354	Somalogic	0.0405467	0.0134396	1.04138	1.01431	1.06918	0.00255333	0.354121	0.147757	0.354121	No Coloc	12334-25	1915	Non-Significant	Not
ACE	P12821	High/Low Grade Serous Ovarian Cancer	Ovarian	rs4365	34857953	Somalogic	-1.442	0.478	0.236454	0.0926543	0.603433	0.00255512	0.00794663	0.00085767	0.00794663	No Coloc	10714-7	1932	Non-Significant	Not
MTND	Q9BV57	Pancreatic Cancer	Pancreas	rs10179340	34857953	Somalogic	-0.822727	0.272727	0.439232	0.257362	0.749625	0.00255571	0.382617	0.111845	0.382617	No Coloc	12457-10	1903	Non-Significant	Not
Trefoil factor 2	Q03403	Lung Small	Lung	rs58206891	Reclaimed from cis pQTL screen	Somalogic	0.789459	0.2617	2.20221	1.31854	3.67808	0.00255582	0.441672	0.0494464	0.441672	No Coloc		1866	Non-Significant	Not
F13B	P05160	Lung Cancer	Lung	rs2298882	34648354	Somalogic	-0.0689997	0.0228736	0.933327	0.892408	0.976122	0.00255651	0.310244	0.412508	0.412508	No Coloc	5658-64	1857	Non-Significant	Not
MTHFSD	Q2M296	Renal Cancer	Kidney	rs3950702	34857953	Somalogic	0.175313	0.058125	1.19162	1.06331	1.33541	0.00256024	0.405643	9.12853e-75	0.405643	No Coloc	19129-15	1973	Non-Significant	Not
OX2G	P41217	Malignant Non-melanoma Skin Cancer	Skin	rs7619941	34857953	Somalogic	0.372711	0.123582	1.45166	1.13939	1.84953	0.00256224	0.0360526	0.000607545	0.0360526	No Coloc	5112-73	1998	Non-Significant	Not
GPC6_UNQ369_PRO705	Q9Y625	Ovarian Cancer	Ovarian	rs201590953	34648354	Somalogic	0.407727	0.135273	1.5034	1.15326	1.95984	0.00257732	0.390905	0.376561	0.390905	No Coloc	5350-14	1932	Non-Significant	Not
Chymotrypsin-like elastase family member 2A	P08217	Lung Ever	Lung	rs188524036	Reclaimed from cis pQTL screen	Somalogic	-0.497585	0.165092	0.607997	0.439918	0.840294	0.00257847	0.081246	0.669444	0.669444	No Coloc		1867	Non-Significant	Not
A1BG	P04217	Clear Cell Ovarian Cancer	Ovarian	rs893184	34648354	Somalogic	-0.249113	0.0826797	0.779492	0.662877	0.916621	0.0025869	0.607079	0.214815	0.607079	No Coloc	16561-9	1933	Non-Significant	Not
Tenascin-X	P22105	Lung Adenocarcinoma	Lung	rs2856448	34857953	Somalogic	-0.169371	0.0562207	0.844195	0.756113	0.942538	0.00259004	0.0331761	0.253719	0.253719	No Coloc	5698-60	1866	Non-Significant	Not
NIT2	Q9NQR4	ER+ Breast Cancer	Breast	rs13073252	34648354	Somalogic	0.177206	0.0588235	1.19388	1.06387	1.33977	0.00259105	0.281039	0.00287234	0.281039	No Coloc	17808-37	1916	Non-Significant	Not
AGT	P01019	Breast Cancer	Breast	rs1326883	34648354	Somalogic	0.190963	0.0634029	1.21042	1.06897	1.37058	0.00259615	0.00548857	0.00396996	0.00548857	No Coloc	3484-60	1923	Non-Significant	Not
TREML2	Q5T2D2	Luminal A Breast Cancer	Breast	rs62396356	34648354	Somalogic	-0.0355959	0.0118192	0.96503	0.942932	0.987647	0.0025979	0.332102	0.148122	0.332102	No Coloc	5736-1	1913	Non-Significant	Not
Sorcin	P30626	Luminal B-HER2 Neg Breast Cancer	Breast	rs77500696	34857953	Somalogic	-0.430123	0.142831	0.650429	0.491609	0.860558	0.00260034	0.438743	0.980988	0.980988	Coloc_Cond	12356-65	1913	Non-Significant	Not
ENTPD5	O75356	Endometrial Cancer	Endometrial	rs57731447	32895551	Somalogic	-0.100149	0.0332595	0.904702	0.847607	0.965643	0.00260264	0.511995	0.390593	0.511995	No Coloc	4437-56	1958	Non-Significant	Not
CAD17	Q12864	Luminal B-HER2 Neg Breast Cancer	Breast	rs7833351	34857953	Somalogic	0.18454	0.0612871	1.20267	1.06654	1.35617	0.00260318	0.372675	0.000578921	0.372675	No Coloc	16613-3	1913	Non-Significant	Not
ATS13	Q76LX8	Lung Cancer	Lung	rs7872815	34857953	Somalogic	-0.112208	0.0372698	0.893858	0.830891	0.961598	0.00260657	0.00786665	0.0209951	0.0209951	No Coloc	3175-51	1857	Non-Significant	Not
Pantothenate kinase 3	Q9H999	Luminal B-HER2 Neg Breast Cancer	Breast	rs148914276	Reclaimed from cis pQTL screen	Somalogic	-0.451018	0.149831	0.63698	0.474883	0.854407	0.00261102	0.030999	0.934218	0.934218	Coloc_Cond		1913	Non-Significant	Not
B3GNT2_B3GALT7_B3GNT1	Q9NY97	Lung Cancer	Lung	rs80161321	34648354	Somalogic	0.255426	0.0848821	1.29101	1.09314	1.5247	0.00261945	0.0434666	0.205575	0.205575	No Coloc	7980-72	1857	Non-Significant	Not
B3GN2	Q9NY97	Lung Cancer	Lung	rs80161321	34857953	Somalogic	0.4007	0.133159	1.49287	1.14994	1.93807	0.00261945	0.1557	0.203013	0.203013	No Coloc	7980-72	1857	Non-Significant	Not
CFHR4	Q92496	Clear Cell Ovarian Cancer	Ovarian	rs75990074	34648354	Somalogic	0.51313	0.170557	1.67051	1.19583	2.33362	0.00262494	0.0338801	0.00248471	0.0338801	No Coloc	6471-53	1933	Non-Significant	Not
TFPI_-2	P48307	Luminal A Breast Cancer	Breast	rs62466701	34857953	Somalogic	0.641906	0.213367	1.9001	1.2507	2.88668	0.0026258	0.49398	0.956742	0.956742	Coloc_Cond	9233-71	1913	Non-Significant	Not
FS	P19883	Ovarian Cancer	Ovarian	rs62370480	33067605	Olink	-0.5009	0.1665	0.605985	0.437254	0.839826	0.0026262	0.442322	0.544629	0.544629	No Coloc		1932	Non-Significant	Not
SIRPA_BIT_MFR_MYD1_PTPNS1_SHPS1_SIRP	P78324	HER2 Enrich Breast Cancer	Breast	rs1569960	34648354	Somalogic	-0.0709294	0.0235813	0.931528	0.889453	0.975593	0.00263092	0.470346	0.0617829	0.470346	No Coloc	5430-66	1913	Non-Significant	Not
Protease_nexin_I	P07093	HER2 Enrich Breast Cancer	Breast	rs13412535	34857953	Somalogic	-0.129865	0.0431799	0.878214	0.806947	0.955775	0.00263372	0.567923	0.999001	0.999001	Coloc_Cond	19154-41	1913	Non-Significant	Not
SERPINE2	P07093	HER2 Enrich Breast Cancer	Breast	rs13412535	34648354	Somalogic	-0.116733	0.0388134	0.889823	0.824641	0.960157	0.00263372	0.567604	0.986384	0.986384	Coloc_Cond	19154-41	1913	Non-Significant	Not
CRTAC1	Q9NQ79	Pancreatic Cancer	Pancreas	rs56007204	34648354	Somalogic	-0.274061	0.0911263	0.760285	0.635929	0.90896	0.00263414	0.0168474	0.00331393	0.0168474	No Coloc	5632-6	1903	Non-Significant	Not
CRAC1	Q9NQ79	Pancreatic Cancer	Pancreas	rs56007204	34857953	Somalogic	-0.297407	0.0988889	0.742741	0.611874	0.901599	0.00263414	0.0168331	0.0140306	0.0168331	No Coloc	5632-6	1903	Non-Significant	Not
TNFRSF10B	O14763	Triple Negative Breast Cancer	Breast	rs4871846	33067605	Olink	-0.669006	0.222466	0.512217	0.331198	0.792175	0.0026364	0.0230075	0.00820772	0.0230075	No Coloc		1913	Non-Significant	Not
TNFRSF10B	O14763	Triple Negative Breast Cancer	Breast	rs4871846	33067605	Olink	-0.669006	0.222466	0.512217	0.331198	0.792175	0.0026364	0.0230075	0.00820772	0.0230075	No Coloc		1913	Non-Significant	Not
coagulation_factor_XIII_B	P05160	Lung Cancer	Lung	rs1412635	34857953	Somalogic	-0.0803962	0.0267423	0.922751	0.87563	0.972407	0.00264424	0.294388	0.383579	0.383579	No Coloc	5658-64	1857	Non-Significant	Not
PSG5	Q15238	Endometrial Cancer	Endometrial	rs429358	34857953	Somalogic	0.186371	0.0620083	1.20487	1.06698	1.36057	0.00265081	0.0220857	0.000442262	0.0220857	No Coloc	9314-9	1958	Non-Significant	Not
FCN1	O00602	Renal Cancer	Kidney	rs7037264	34648354	Somalogic	0.125968	0.0419134	1.13425	1.04479	1.23136	0.00265201	0.433334	0.257046	0.433334	No Coloc	15582-25	1973	Non-Significant	Not
MTHFSD	Q2M296	Renal Cancer	Kidney	rs11642368	34648354	Somalogic	0.106072	0.0352941	1.1119	1.03758	1.19154	0.00265252	0.405095	0.607227	0.607227	No Coloc	19129-15	1973	Non-Significant	Not
ERAP2	Q6P179	Malignant Non-melanoma Skin Cancer	Skin	rs2927608	32895551	Somalogic	-0.0271511	0.00903559	0.973214	0.956131	0.990603	0.00265666	0.0234677	0.000588497	0.0234677	No Coloc	8960-3	1998	Non-Significant	Not
GSTM4	Q03013	Luminal A Breast Cancer	Breast	rs493972	34648354	Somalogic	-0.0958362	0.0318938	0.908613	0.853553	0.967225	0.0026571	0.0819605	0.708578	0.708578	Coloc_Cond	18895-54	1913	Non-Significant	Not
ACAM	Q9H6B4	Breast Cancer	Breast	rs7946718	34857953	Somalogic	-0.0892988	0.029721	0.914572	0.862818	0.969431	0.00265956	0.194136	0.0408023	0.194136	No Coloc	10440-26	1923	Non-Significant	Not
CEAM8	P31997	Lung Adenocarcinoma	Lung	rs12459454	34857953	Somalogic	-0.759979	0.253	0.467676	0.284831	0.767898	0.0026657	0.401861	0.0510001	0.401861	No Coloc		1866	Non-Significant	Not
Elastase	P08246	Malignant Non-melanoma Skin Cancer	Skin	rs351978	34857953	Somalogic	0.264228	0.0879691	1.30243	1.09616	1.54751	0.00266762	0.00138176	0.000387429	0.00138176	No Coloc	13671-40	1998	Non-Significant	Not
AT1B2	P14415	Luminal B Breast Cancer	Breast	rs12325768	34857953	Somalogic	-0.364335	0.121302	0.694658	0.547667	0.881101	0.00266862	0.087692	0.0737052	0.087692	No Coloc	7218-87	1913	Non-Significant	Not
GPC6_UNQ369_PRO705	Q9Y625	Luminal A Breast Cancer	Breast	rs201590953	34648354	Somalogic	-0.247118	0.0822843	0.781049	0.664716	0.917741	0.00267141	0.197942	0.774288	0.774288	Coloc_Cond	5350-14	1913	Non-Significant	Not
CD68	P34810	ER+ Breast Cancer	Breast	rs9901675	34648354	Somalogic	-0.238863	0.0796209	0.787523	0.673734	0.92053	0.0026998	0.416679	0.00617775	0.416679	No Coloc	18922-27	1916	Non-Significant	Not
CILP2	Q8IUL8	ER+ Breast Cancer	Breast	rs10402308	34857953	Somalogic	-0.35625	0.11875	0.700298	0.554882	0.883822	0.0026998	0.012586	0.00392332	0.012586	No Coloc	8841-65	1916	Non-Significant	Not
AGT	P01019	ER+ Breast Cancer	Breast	rs1326883	34648354	Somalogic	0.229817	0.0766055	1.25837	1.08293	1.46223	0.0026998	0.00860542	0.00127351	0.00860542	No Coloc	3484-60	1916	Non-Significant	Not
CALCB	P10092	Luminal B-HER2 Neg Breast Cancer	Breast	rs10766205	34857953	Somalogic	0.204149	0.0680558	1.22648	1.07332	1.40149	0.00270219	0.371229	0.438008	0.438008	No Coloc	17170-15	1913	Non-Significant	Not
TIE1	B4DTW8	Lung Cancer	Lung	rs2275180	32895551	Somalogic	0.111419	0.0371692	1.11786	1.03932	1.20234	0.00272103	0.330118	0.704805	0.704805	Coloc_Cond	2844-53	1857	Non-Significant	Not
BST1	Q10588	Malignant Non-melanoma Skin Cancer	Skin	rs4283655	34648354	Somalogic	-0.552933	0.184476	0.57526	0.400714	0.825835	0.00272365	0.000403215	0.00039294	0.000403215	No Coloc	4535-50	1998	Non-Significant	Not
CO9A1	P20849	Lung Cancer	Lung	rs6923114	34857953	Somalogic	0.426977	0.142465	1.53262	1.15922	2.02629	0.00272585	0.0777883	0.460408	0.460408	No Coloc	15466-30	1857	Non-Significant	Not
ANGL4	Q9BY76	Invasive Mucinous Ovarian Cancer	Ovarian	rs116843064	34857953	Somalogic	-1.24375	0.415	0.288301	0.127818	0.650281	0.00272661	0.531499	0.998812	0.998812	Coloc_Cond	3796-79	1931	Non-Significant	Not
Angiopoietin-related protein 4	Q9BY76	Invasive Mucinous Ovarian Cancer	Ovarian	rs116843064	Reclaimed from cis pQTL screen	Somalogic	-0.828994	0.276609	0.436488	0.253815	0.750632	0.00272661	0.357282	0.166354	0.357282	No Coloc	3796-79	1931	Non-Significant	Not
MYZAP_MYOZAP	P0CAP1	Lung Adenocarcinoma	Lung	rs7162622	34648354	Somalogic	-0.207074	0.0690949	0.81296	0.709993	0.930859	0.00272695	0.41646	0.301186	0.41646	No Coloc	9964-10	1866	Non-Significant	Not
CPNE1	Q99829	Ovarian Cancer	Ovarian	rs6060524	34648354	Somalogic	-0.0530576	0.0177048	0.948325	0.915982	0.981811	0.00272836	0.467145	0.503011	0.503011	No Coloc	5346-24	1932	Non-Significant	Not
CBL	P22681	High/Low Grade Serous Ovarian Cancer	Ovarian	rs73564493	34857953	Somalogic	-0.335077	0.111846	0.715283	0.574477	0.890601	0.0027366	0.465494	0.000174984	0.465494	No Coloc	12016-60	1932	Non-Significant	Not
UPP1	Q16831	Lung Ever	Lung	rs6950051	34857953	Somalogic	0.478934	0.159875	1.61435	1.18008	2.20845	0.00273833	0.557346	0.116433	0.557346	No Coloc	19448-104	1867	Non-Significant	Not
TREML2	Q5T2D2	Luminal B Breast Cancer	Breast	rs61998254	32895551	Somalogic	-0.121726	0.0406373	0.885391	0.817606	0.958796	0.00274063	0.547367	0.962967	0.962967	Coloc_Cond	5736-1	1913	Non-Significant	Not
IGDCC4	Q8TDY8	Endometrioid Ovarian Cancer	Ovarian	rs114415438	34648354	Somalogic	0.951613	0.317742	2.58988	1.38935	4.82778	0.00274513	0.0202678	0.00195511	0.0202678	No Coloc	9793-145	1932	Non-Significant	Not
Interferon alpha-5	P01569	ER- Breast Cancer	Breast	rs35470485	Reclaimed from cis pQTL screen	Somalogic	0.328172	0.109589	1.38843	1.12005	1.7211	0.00274836	0.0567528	0.0175659	0.0567528	No Coloc		1915	Non-Significant	Not
B3GN8	Q7Z7M8	Head and Neck Cancer	Head and Neck	rs45563938	34857953	Somalogic	-0.212516	0.0709695	0.808548	0.70355	0.929215	0.00274927	0.0124721	0.00346187	0.0124721	No Coloc	9297-12	1876	Non-Significant	Not
HOMER2	Q9NSB8	Oropharygneal Cancer	Head and Neck	rs34347059	34648354	Somalogic	-1.0446	0.348883	0.351832	0.177566	0.697125	0.00275227	0.585063	0.847835	0.847835	Coloc_Cond	12685-57	1876	Non-Significant	Not
FTCD	O95954	HER2 Enrich Breast Cancer	Breast	rs149024257	32895551	Somalogic	-0.833864	0.278512	0.434368	0.251642	0.749776	0.00275345				Full Data Not Available		1913	Non-Significant	Not
HGFAC	D6RAR4	Pancreatic Cancer	Pancreas	rs1203119	32895551	Somalogic	0.13426	0.0448549	1.14369	1.04744	1.24879	0.00276057				Full Data Not Available	3617-80	1903	Non-Significant	Not
Midkine	P21741	Malignant Non-melanoma Skin Cancer	Skin	rs112845927	34857953	Somalogic	0.450678	0.150633	1.56938	1.16817	2.10838	0.00277254	0.0539746	0.000846464	0.0539746	No Coloc	2911-27	1998	Non-Significant	Not
LYPLAL1	Q5VWZ2	Malignant Non-melanoma Skin Cancer	Skin	rs61823189	34648354	Somalogic	-0.175122	0.0585358	0.839355	0.748374	0.941396	0.0027742	0.000431548	0.000868179	0.000868179	No Coloc	12428-2	1998	Non-Significant	Not
CD177 NB1 PRV1 UNQ595/PRO1181	Q8N6Q3	Malignant Non-melanoma Skin Cancer	Skin	rs78718189	34648354	Somalogic	0.0937314	0.0313379	1.09826	1.03284	1.16784	0.00278077	0.00123947	0.00115939	0.00123947	No Coloc	13116-25	1998	Non-Significant	Not
IL7R	P16871	Malignant Non-melanoma Skin Cancer	Skin	rs6451229	34648354	Somalogic	-0.174655	0.058394	0.839747	0.748932	0.941574	0.00278095	0.0210334	0.000642063	0.0210334	No Coloc	5089-11	1998	Non-Significant	Not
NKp30	O14931	Lung Squamous	Lung	rs9469079	34857953	Somalogic	-0.694647	0.23225	0.49925	0.316682	0.78707	0.00278114	2.35955e-11	0.00313218	0.00313218	No Coloc	3003-29	1862	Non-Significant	Not
CPNE1	Q99829	Ovarian Cancer	Ovarian	rs143646210	34857953	Somalogic	-0.0594537	0.0198796	0.942279	0.90627	0.979719	0.00278353	0.460625	0.00628015	0.460625	No Coloc	5346-24	1932	Non-Significant	Not
NPTXR	O95502	Luminal A Breast Cancer	Breast	rs74925227	34857953	Somalogic	-0.373467	0.124896	0.688344	0.538879	0.879264	0.00278776	0.0218057	0.00494658	0.0218057	No Coloc	15511-37	1913	Non-Significant	Not
GCDH	Q92947	Breast Cancer	Breast	rs8012	34648354	Somalogic	0.125584	0.0420004	1.13381	1.04421	1.2311	0.00278913	0.0645167	0.097801	0.097801	No Coloc	19258-24	1923	Non-Significant	Not
Zyxin	Q15942	Luminal A Breast Cancer	Breast	rs12539742	34857953	Somalogic	0.330709	0.110606	1.39195	1.12066	1.72892	0.00279012	0.246663	0.0647605	0.246663	No Coloc	13632-10	1913	Non-Significant	Not
SPINK7	P58062	Head and Neck Cancer	Head and Neck	rs79930019	34648354	Somalogic	-0.234974	0.0785911	0.790592	0.677726	0.922254	0.00279137	0.674575	0.0658227	0.674575	No Coloc	10974-20	1876	Non-Significant	Not
EPHB1	P54762	Lung Cancer	Lung	rs185257	34857953	Somalogic	-0.0973493	0.0325685	0.907239	0.851136	0.96704	0.00279838	0.275188	0.347905	0.347905	No Coloc	17680-12	1857	Non-Significant	Not
BTC	P35070	Lung Squamous	Lung	rs28690341	34648354	Somalogic	0.143527	0.0480178	1.15434	1.05065	1.26825	0.0027986	0.500912	0.00224083	0.500912	No Coloc	13088-397	1862	Non-Significant	Not
PCOC2	Q9UKZ9	Lung Cancer	Lung	rs953239	34857953	Somalogic	-0.551	0.184342	0.576373	0.401595	0.827216	0.00279883	0.01988	0.0196017	0.01988	No Coloc	6081-52	1857	Non-Significant	Not
PLXNB2_KIAA0315	O15031	Bladder Cancer	Bladder	rs28578714	34648354	Somalogic	-0.103228	0.0345388	0.901921	0.842885	0.965092	0.00280117	0.3997	0.879839	0.879839	Coloc_Cond	9216-100	1724	Non-Significant	Not
EMILIN3_C20orf130_EMILIN5	Q9NT22	Luminal A Breast Cancer	Breast	rs4810315	34648354	Somalogic	0.107866	0.0360954	1.1139	1.03782	1.19556	0.00280479	0.0118734	0.0460357	0.0460357	No Coloc	8773-172	1913	Non-Significant	Not
GSTM3	P21266	ER+ Breast Cancer	Breast	rs28743105	34648354	Somalogic	-0.0294826	0.00986763	0.970948	0.95235	0.989909	0.00280989	0.167051	0.00309013	0.167051	No Coloc	9748-31	1916	Non-Significant	Not
MINP1	Q9UNW1	ER+ Breast Cancer	Breast	rs59980852	34857953	Somalogic	0.242	0.081	1.27379	1.0868	1.49296	0.00281127	0.259365	0.00329888	0.259365	No Coloc	5586-66	1916	Non-Significant	Not
FCN3	O75636	Pancreatic Cancer	Pancreas	rs2474283	32895551	Somalogic	0.155168	0.0519553	1.16785	1.05478	1.29305	0.00282136				Full Data Not Available		1903	Non-Significant	Not
A4GALT	Q9NPC4	ER+ Breast Cancer	Breast	rs66781836	34648354	Somalogic	-0.0815498	0.0273063	0.921687	0.873655	0.97236	0.00282203	0.244942	0.0027459	0.244942	No Coloc	8759-29	1916	Non-Significant	Not
SAT2	Q96F10	ER- Breast Cancer	Breast	rs13894	34857953	Somalogic	-0.194545	0.0651515	0.823209	0.724523	0.935337	0.0028261	0.0137421	0.000730162	0.0137421	No Coloc	12524-18	1915	Non-Significant	Not
F171B	Q6P995	Clear Cell Ovarian Cancer	Ovarian	rs1123176	34857953	Somalogic	0.863684	0.289263	2.37188	1.34545	4.18137	0.0028283	0.540644	0.0426553	0.540644	No Coloc	8786-6	1933	Non-Significant	Not
GATM	P50440	Lung Squamous	Lung	rs1153858	34857953	Somalogic	-0.348957	0.116894	0.705423	0.56098	0.887058	0.0028336	0.44226	2.73895e-09	0.44226	No Coloc	18188-12	1862	Non-Significant	Not
Peroxisomal membrane protein PEX14	O75381	Bladder Cancer	Bladder	rs670666	Reclaimed from cis pQTL screen	Somalogic	-0.537791	0.180159	0.584037	0.410285	0.83137	0.00283486	0.346894	0.0314778	0.346894	No Coloc		1724	Non-Significant	Not
F11	P03951	High/Low Grade Serous Ovarian Cancer	Ovarian	rs2289252	34648354	Somalogic	0.101039	0.0338528	1.10632	1.0353	1.18222	0.00283899	0.380817	0.642066	0.642066	No Coloc	2190-55	1932	Non-Significant	Not
Titin	Q8WZ42	Ovarian Cancer	Ovarian	rs188583841	Reclaimed from cis pQTL screen	Somalogic	0.412356	0.138169	1.51037	1.15205	1.98014	0.00284106	0.328788	0.0254631	0.328788	No Coloc		1932	Non-Significant	Not
PAM	P19021	Renal Cancer	Kidney	rs257309	32895551	Somalogic	0.120926	0.0405232	1.12854	1.04237	1.22183	0.00284389	0.271489	1.16e-08	0.271489	No Coloc	5620-13	1973	Non-Significant	Not
Leukocyte-specific transcript 1 protein	O00453	Oral Cavity Cancer	Head and Neck	rs9268199	Reclaimed from cis pQTL screen	Somalogic	-0.956809	0.320652	0.384117	0.204889	0.720124	0.00284552	0.0628809	0.0214113	0.0628809	No Coloc		1877	Non-Significant	Not
[truncated: 127,991 more rows]

## Sheet: S3
Protein	Uniprot ID	pLI	Outcome	Cis-pQTL	Odds Ratio [95% CI]	P	Max PP4	pQTL Source	Replication Source	Replication N	Replication Odds Ratio [95%CI]	Internal+Replication N	Internal/Replication Odds Ratio [95%CI]
[truncated: 84 more rows]

[truncated: 4 more sheets: S4, S5, S6, S7]
